# Supplementary material for: Site-specific ubiquitylation acts as a regulator of linker histone H1
Source: Nat Commun. 2021 Jun 9;12:3497. doi: 10.1038/s41467-021-23636-5 (PMC8190259; doi:10.1038/s41467-021-23636-5)
Supplement: Supplementary file 3 — Supplementary Data 1 [file 41467_2021_23636_MOESM3_ESM.xlsx]

## Sheet: Interactors
Significantly enriched proteins after AP-MS (related to Fig. 2B)
Proteins				Enrichment (bait-specific) [* > 0.3, ** > 1.0]						Relative Enrichment (Log2, Z-scored, averaged)						GO-Annotations			ANOVA		Cluster	Identified Peptides											LFQ Intensity (Log2, Z-scored)
Protein names	Protein IDs	Majority protein IDs	Gene names	H1.2	H1.2 K17Ub	H1.2 K64Ub	H1.2 K206Ub	Beads	Ub	H1.2	H1.2 K17Ub	H1.2 K64Ub	H1.2 K206Ub	Beads	Ub	GOBP name	GOMF name	GOCC name	-Log ANOVA p value	ANOVA q-value	Cluster	Peptides	Razor + unique peptides	Unique peptides	Sequence coverage [%]	Unique + razor sequence coverage [%]	Unique sequence coverage [%]	Mol. weight [kDa]	Q-value	Score	Intensity	MS/MS count	LFQ intensity H1.2_A1	LFQ intensity H1.2_A2	LFQ intensity H1.2_B1	LFQ intensity H1.2_B2	LFQ intensity H1.2_C1	LFQ intensity H1.2_C2	LFQ intensity H1.2 K17Ub_A1	LFQ intensity H1.2 K17Ub_A2	LFQ intensity H1.2 K17Ub_B1	LFQ intensity H1.2 K17Ub_B2	LFQ intensity H1.2 K17Ub_C1	LFQ intensity H1.2 K17Ub_C2	LFQ intensity H1.2 K64Ub_A1	LFQ intensity H1.2 K64Ub_A2	LFQ intensity H1.2 K64Ub_B1	LFQ intensity H1.2 K64Ub_B2	LFQ intensity H1.2 K64Ub_C1
Serine/threonine-protein phosphatase 6 regulatory ankyrin repeat subunit A	O15084;O15084-4;O15084-1;O15084-2;B4DIW9	O15084;O15084-4;O15084-1;O15084-2;B4DIW9	ANKRD28		**	**	*			-0.510156	1.12714	1.16487	0.379666	-1.19839	-0.963127			cell part;intracellular organelle part;intracellular part;nuclear part;nucleoplasm;organelle part	15.2244	0.000687783	Cluster 1	34	34	31	54.9	54.9	51.2	112.96	0	323.31	10351000000	405	-0.988796	-1.083	0.207545	0.221973	-0.803779	-0.614881	1.26425	1.08517	1.24544	1.16843	1.09615	0.903414	1.20274	1.1636	1.21667	1.29382	1.22211
Cullin-4A	Q13619;Q13619-2;A0A0A0MR50;A0A087WWN2	Q13619;Q13619-2;A0A0A0MR50	CUL4A		*	*	*			-0.250322	0.771764	0.707236	0.783374	-1.93625	-0.0758014	anatomical structure development;biological regulation;biosynthetic process;catabolic process;cell cycle arrest;cell cycle process;cellular biosynthetic process;cellular catabolic process;cellular macromolecule biosynthetic process;cellular macromolecule catabolic process;cellular macromolecule metabolic process;cellular metabolic process;cellular nitrogen compound metabolic process;cellular proc…		cell part;CUL4 RING ubiquitin ligase complex;Cul4A-RING ubiquitin ligase complex;cullin-RING ubiquitin ligase complex;intracellular organelle part;intracellular part;macromolecular complex;nuclear part;nucleoplasm;organelle part;protein complex;ubiquitin ligase complex	17.5351	0.000895522	Cluster 1	30	17	17	47.3	32.3	32.3	87.679	0	259.17	3706900000	183	0.206413	0.0929976	-0.899496	-0.246234	-0.569785	-0.085827	0.965787	0.799566	0.712351	0.633264	0.788603	0.731011	0.835098	0.70049	0.723333	0.605001	0.685934
Cullin-4B	K4DI93;Q13620-1;Q13620;Q13620-3;A6NE76	K4DI93;Q13620-1;Q13620;Q13620-3	CUL4B		*	*	*			-0.0907579	0.737371	0.855085	0.773437	-1.83647	-0.438665	biological regulation;biosynthetic process;catabolic process;cell cycle;cellular biosynthetic process;cellular catabolic process;cellular component organization;cellular component organization at cellular level;cellular component organization or biogenesis;cellular component organization or biogenesis at cellular level;cellular macromolecule biosynthetic process;cellular macromolecule catabolic p…		cell part;CUL4 RING ubiquitin ligase complex;Cul4B-RING ubiquitin ligase complex;cullin-RING ubiquitin ligase complex;cytoplasm;extracellular membrane-bounded organelle;extracellular organelle;extracellular region part;extracellular vesicular exosome;intracellular organelle part;intracellular part;macromolecular complex;membrane;membrane-bounded organelle;membrane-bounded vesicle;nuclear part;nuc…	16.023	0.000821293	Cluster 1	41	41	28	44.7	44.7	33.2	102.75	0	323.31	11008000000	497	0.0679278	0.103504	-0.14386	-0.114849	-0.143871	-0.313399	0.907517	0.883381	0.649902	0.65732	0.645634	0.68047	0.99249	0.948562	0.79634	0.702303	0.829485
Endoribonuclease Dicer	Q9UPY3;Q9UPY3-2;Q9UPY3-3;H0YJZ6	Q9UPY3;Q9UPY3-2	DICER1		*	**	*			-0.781979	0.961282	1.14697	0.64469	-1.16509	-0.805868	anatomical structure development;anatomical structure formation involved in morphogenesis;anatomical structure morphogenesis;angiogenesis;appendage morphogenesis;asymmetric cell division;biological regulation;branching morphogenesis of a tube;cardiac cell development;cardiac muscle cell development;cardiac neural crest cell development involved in heart development;cardiac neural crest cell devel…	adenyl nucleotide binding;adenyl ribonucleotide binding;ATP binding;binding;catalytic activity;cation binding;deoxyribonuclease activity;deoxyribonuclease I activity;double-stranded RNA binding;endodeoxyribonuclease activity;endodeoxyribonuclease activity, producing 5'-phosphomonoesters;endonuclease activity;endonuclease activity, active with either ribo- or deoxyribonucleic acids and producing 5…	ARC complex;axon;cell part;cell projection;cell projection part;cytoplasm;cytoplasmic part;cytosol;dendrite;endoplasmic reticulum-Golgi intermediate compartment;growth cone;intracellular membrane-bounded organelle;intracellular organelle;intracellular organelle part;intracellular part;macromolecular complex;membrane-bounded organelle;micro-ribonucleoprotein complex;neuron projection;nuclear part;…	13.6378	0.000907063	Cluster 1	33	33	33	25.2	25.2	25.2	218.68	0	323.31	3758500000	324	-1.07704	-1.15703	-0.287604	-0.384427	-0.700255	-1.08551	0.863643	0.860011	1.06276	1.04883	1.02637	0.906076	1.04191	1.10762	1.23122	1.32091	1.0591
Translation initiation factor eIF-2B subunit epsilon	Q13144;C9JRD9;H7C2X0	Q13144	EIF2B5		**	*	*			-0.192494	1.17	0.91623	0.428887	-1.11364	-1.20898	anatomical structure development;astrocyte development;astrocyte differentiation;axon ensheathment;biological regulation;biosynthetic process;cell development;cell differentiation;cellular biosynthetic process;cellular developmental process;cellular macromolecule biosynthetic process;cellular macromolecule metabolic process;cellular metabolic process;cellular process;cellular protein metabolic pr…	binding;enzyme regulator activity;GTPase regulator activity;guanyl-nucleotide exchange factor activity;nucleic acid binding;nucleoside-triphosphatase regulator activity;protein binding;RNA binding;translation factor activity, nucleic acid binding;translation initiation factor activity;translation initiation factor binding	cell part;cytoplasm;cytoplasmic part;cytosol;eukaryotic translation initiation factor 2B complex;intracellular membrane-bounded organelle;intracellular organelle;intracellular part;macromolecular complex;membrane-bounded organelle;nucleus;organelle;protein complex	12.1778	0.000902256	Cluster 1	23	23	23	49.9	49.9	49.9	80.379	0	323.31	14303000000	431	-1.38627	-0.890922	0.47289	0.499164	0.116884	0.033286	1.04215	0.935951	1.23067	1.27878	1.23972	1.2927	0.81663	0.744864	1.0081	1.0497	0.942436
Protein furry homolog-like	O94915;F2Z2S2;H0Y9X0;D6RJI4;D6R9B9	O94915;F2Z2S2	FRYL		**	**				-0.767122	1.30707	1.28448	-0.184178	-0.781365	-0.858884	biological regulation;biosynthetic process;cellular biosynthetic process;cellular macromolecule biosynthetic process;cellular macromolecule metabolic process;cellular metabolic process;cellular nitrogen compound metabolic process;cellular process;macromolecule biosynthetic process;macromolecule metabolic process;metabolic process;nitrogen compound metabolic process;nucleic acid metabolic process;…			14.3096	0.000696429	Cluster 1	56	56	31	29.2	29.2	16.9	339.59	0	323.31	5284000000	407	-1.16865	-0.969318	-0.446516	-0.47672	-0.666539	-0.874985	1.2046	1.18252	1.52509	1.48433	1.17731	1.26857	1.19225	1.07617	1.47853	1.48429	1.23032
Glycogen [starch] synthase, muscle	P13807;P13807-2;M0QYU1;P54840	P13807;P13807-2	GYS1		**	**				-0.0876665	1.17433	1.1734	0.0648355	-1.21754	-1.10737	alcohol metabolic process;anatomical structure development;biosynthetic process;carbohydrate biosynthetic process;carbohydrate metabolic process;cellular biosynthetic process;cellular carbohydrate biosynthetic process;cellular carbohydrate metabolic process;cellular glucan metabolic process;cellular macromolecule biosynthetic process;cellular macromolecule metabolic process;cellular metabolic pro…	binding;carbohydrate binding;catalytic activity;enzyme binding;glucose binding;glucosyltransferase activity;glycogen (starch) synthase activity;kinase binding;monosaccharide binding;protein binding;protein kinase binding;sugar binding;transferase activity;transferase activity, transferring glycosyl groups;transferase activity, transferring hexosyl groups;UDP-glucosyltransferase activity;UDP-glyco…	cell part;cytoplasm;cytoplasmic part;cytosol;inclusion body;intracellular part;membrane	16.5473	0	Cluster 1	31	31	31	53.7	53.7	53.7	83.785	0	323.31	17467000000	480	-0.308785	-0.477955	0.510618	0.556231	-0.389404	-0.416704	0.983376	1.01958	1.22824	1.2894	1.27174	1.25367	0.968298	0.818733	1.35484	1.34567	1.43898
WASH complex subunit strumpellin	Q12768;E7EQI7;E5RFU6	Q12768;E7EQI7	KIAA0196		*	*	*			0.110926	0.951076	0.936683	0.540915	-1.31492	-1.22468	cellular process;endosome transport;establishment of localization;establishment of localization in cell;establishment of protein localization;intracellular transport;protein transport;transport;vesicle-mediated transport		cell part;cytoplasmic part;cytosol;early endosome;endoplasmic reticulum;endosome;intracellular membrane-bounded organelle;intracellular organelle;intracellular part;macromolecular complex;membrane-bounded organelle;organelle;protein complex;WASH complex	14.1421	0	Cluster 1	58	58	58	62.3	62.3	62.3	134.28	0	323.31	20209000000	926	-0.703353	-0.756298	0.721734	0.796638	0.187994	0.418841	0.92122	0.816713	1.01695	1.01956	0.913945	1.01807	0.893383	0.966904	0.954464	0.957047	0.915585
WASH complex subunit 7	A0A087X256;Q2M389;Q2M389-2;F8VYH7;F8W1W1;F8VNZ5;F8VQX3;R4GMM5	A0A087X256;Q2M389;Q2M389-2	KIAA1033		*	**	*			-0.0548595	0.966772	1.02605	0.543727	-1.2208	-1.26089	cellular component organization;cellular component organization at cellular level;cellular component organization or biogenesis;cellular component organization or biogenesis at cellular level;cellular process;endosome organization;endosome transport;establishment of localization;establishment of localization in cell;establishment of protein localization;intracellular transport;organelle organizat…		cell part;cytoplasmic part;early endosome;endosome;intracellular membrane-bounded organelle;intracellular organelle;intracellular organelle part;intracellular part;macromolecular complex;membrane-bounded organelle;nuclear part;nucleoplasm;organelle;organelle part;protein complex;WASH complex	14.8064	0	Cluster 1	41	41	41	47.6	47.6	47.6	136.5	0	323.31	17457000000	611	-0.953144	-0.693518	0.687705	0.7166	0.0843639	-0.171164	0.863923	0.886343	0.955781	0.983628	1.00012	1.11084	1.02119	0.905826	1.10776	1.08654	1.0398
U6 snRNA-associated Sm-like protein LSm6	P62312	P62312	LSM6		*	*	*			0.124561	0.856777	0.954509	0.64813	-0.997251	-1.58673	catabolic process;cellular catabolic process;cellular macromolecule catabolic process;cellular macromolecule metabolic process;cellular metabolic process;cellular nitrogen compound metabolic process;cellular process;exonucleolytic nuclear-transcribed mRNA catabolic process involved in deadenylation-dependent decay;gene expression;macromolecule catabolic process;macromolecule metabolic process;mat…		cell part;cytoplasmic mRNA processing body;cytoplasmic part;cytosol;extracellular membrane-bounded organelle;extracellular organelle;extracellular region part;extracellular vesicular exosome;intracellular non-membrane-bounded organelle;intracellular organelle;intracellular organelle part;intracellular part;macromolecular complex;membrane-bounded organelle;membrane-bounded vesicle;non-membrane-bou…	19.1083	0	Cluster 1	6	6	6	88.8	88.8	88.8	9.1275	0	323.31	15079000000	173	-0.490795	-0.343362	0.623071	0.507387	0.322403	0.128661	0.925007	0.85457	0.913216	0.915617	0.730861	0.801388	1.00684	0.982639	0.937904	0.93865	0.847739
Nischarin	Q9Y2I1;Q9Y2I1-2;C9J715;Q9Y2I1-4;Q9Y2I1-3	Q9Y2I1;Q9Y2I1-2	NISCH		*	**	*			-0.677354	0.948234	1.11284	0.740453	-1.26942	-0.85475	actin cytoskeleton organization;actin filament-based process;alcohol metabolic process;amine transport;apoptosis;biological regulation;carbohydrate metabolic process;catecholamine secretion;catecholamine transport;cell death;cellular carbohydrate metabolic process;cellular component organization;cellular component organization at cellular level;cellular component organization or biogenesis;cellul…	binding;G-protein coupled amine receptor activity;G-protein coupled receptor activity;identical protein binding;lipid binding;molecular transducer activity;phosphatidylinositol binding;phospholipid binding;protein binding;receptor activity;signal transducer activity;signaling receptor activity;transmembrane signaling receptor activity	cell part;cytoplasmic part;cytosol;early endosome;endosome;intracellular membrane-bounded organelle;intracellular organelle;intracellular part;membrane;membrane-bounded organelle;organelle;plasma membrane;recycling endosome	16.735	0	Cluster 1	39	39	39	44.1	44.1	44.1	166.63	0	323.31	10402000000	513	-1.13858	-1.298	0.0293218	-0.239144	-0.839	-0.578725	0.978761	0.793147	0.884518	1.03935	0.996902	0.996726	0.990709	1.10935	1.15576	1.17309	1.07719
Peptidyl-prolyl cis-trans isomerase H;Peptidyl-prolyl cis-trans isomerase	O43447;C9JQD4;O43447-2;H0YEL5;A6NM32	O43447;C9JQD4;O43447-2;H0YEL5	PPIH		*	*	*			0.094847	0.983651	0.929745	0.47674	-0.800382	-1.6846	biological regulation;cellular component assembly;cellular component organization;cellular component organization or biogenesis;cellular macromolecule metabolic process;cellular metabolic process;cellular nitrogen compound metabolic process;cellular process;cellular protein metabolic process;macromolecular complex assembly;macromolecular complex subunit organization;macromolecule metabolic proces…	binding;catalytic activity;cis-trans isomerase activity;cyclosporin A binding;drug binding;isomerase activity;peptide binding;peptidyl-prolyl cis-trans isomerase activity;ribonucleoprotein binding	cell part;cytoplasm;intracellular organelle part;intracellular part;macromolecular complex;nuclear body;nuclear part;nuclear speck;nucleoplasm part;organelle part;ribonucleoprotein complex;small nuclear ribonucleoprotein complex;spliceosomal complex;U4/U6 snRNP;U4/U6 x U5 tri-snRNP complex	17.9685	0	Cluster 1	12	12	12	83.1	83.1	83.1	19.208	0	323.31	17991000000	327	-0.588396	-0.403157	0.547344	0.501414	0.232158	0.279719	0.998923	1.05553	1.00967	1.0004	0.920068	0.917313	0.941294	0.9948	0.911981	0.861692	0.943697
Serine/threonine-protein phosphatase 6 regulatory subunit 1	Q9UPN7;K7EM28	Q9UPN7	PPP6R1		*	**	*			-0.44824	0.979531	1.08667	0.672022	-1.11347	-1.17651	biological regulation;regulation of biological process;regulation of catalytic activity;regulation of cellular metabolic process;regulation of cellular process;regulation of dephosphorylation;regulation of hydrolase activity;regulation of metabolic process;regulation of molecular function;regulation of phosphatase activity;regulation of phosphate metabolic process;regulation of phosphoprotein pho…	binding;enzyme binding;phosphatase binding;protein binding;protein phosphatase binding	cell part;cytoplasm;intracellular part	15.5474	0.00022	Cluster 1	23	23	23	52.6	52.6	52.6	96.723	0	323.31	5873400000	341	-0.328514	-0.766957	0.135331	0.196489	-0.777225	-1.14857	0.945776	0.926732	1.06847	1.10229	0.94507	0.888842	1.10867	1.09181	1.11623	1.15553	1.03588
Serine/threonine-protein phosphatase 6 regulatory subunit 3	H7BXH2;E9PKF6;Q5H9R7-6;Q5H9R7-2;Q5H9R7;Q5H9R7-5;Q5H9R7-3;Q5H9R7-4;E9PQP7;E9PNN8;H0YEN2;E9PK08;E9PKG4;H0YDW1;E9PJD8	H7BXH2;E9PKF6;Q5H9R7-6;Q5H9R7-2;Q5H9R7;Q5H9R7-5;Q5H9R7-3;Q5H9R7-4	PPP6R3		**	**	*			-0.817261	1.1578	1.19749	0.303669	-1.1137	-0.728	biological regulation;regulation of biological process;regulation of catalytic activity;regulation of cellular metabolic process;regulation of cellular process;regulation of dephosphorylation;regulation of hydrolase activity;regulation of metabolic process;regulation of molecular function;regulation of phosphatase activity;regulation of phosphate metabolic process;regulation of phosphoprotein pho…	binding;enzyme binding;phosphatase binding;protein binding;protein phosphatase binding	cell part;cytoplasm;intracellular organelle part;intracellular part;membrane;nuclear part;nucleoplasm;organelle part;plasma membrane	14.0093	0.000774704	Cluster 1	23	23	23	36.4	36.4	36.4	92.407	0	323.31	3147800000	248	-1.26496	-1.11523	-0.238548	-0.21891	-1.39947	-0.666457	1.02478	1.13927	1.26394	1.20971	1.19885	1.11024	1.17679	1.14021	1.3129	1.30246	1.13014
U4/U6 small nuclear ribonucleoprotein Prp3	O43395;O43395-3	O43395	PRPF3		*	*	*			0.239836	0.925652	0.892691	0.484696	-0.843044	-1.69983	assembly of spliceosomal tri-snRNP;cellular component assembly;cellular component assembly at cellular level;cellular component organization;cellular component organization at cellular level;cellular component organization or biogenesis;cellular component organization or biogenesis at cellular level;cellular macromolecular complex assembly;cellular macromolecular complex subunit organization;cell…	binding;identical protein binding;protein binding	Cajal body;cell part;cytoplasm;intracellular membrane-bounded organelle;intracellular organelle;intracellular organelle part;intracellular part;macromolecular complex;membrane-bounded organelle;nuclear body;nuclear part;nuclear speck;nucleoplasm;nucleoplasm part;nucleus;organelle;organelle part;ribonucleoprotein complex;small nuclear ribonucleoprotein complex;spliceosomal complex;U4/U6 x U5 tri-s…	17.9587	0	Cluster 1	36	36	36	56.4	56.4	56.4	77.528	0	323.31	34354000000	851	-0.202839	-0.0550196	0.639797	0.606431	0.211774	0.238875	1.03725	1.00186	0.914648	0.96143	0.818069	0.82066	0.999832	1.02566	0.965137	0.857951	0.818963
NAD-dependent protein deacetylase sirtuin-1;SirtT1 75 kDa fragment	Q96EB6;E9PC49;B0QZ35;Q96EB6-2	Q96EB6;E9PC49;B0QZ35;Q96EB6-2	SIRT1		*	**	*			-0.417768	0.841209	1.05111	0.665121	-1.61388	-0.52579	acylglycerol metabolic process;aging;anatomical structure development;anatomical structure formation involved in morphogenesis;angiogenesis;behavioral response to starvation;biological regulation;biosynthetic process;carbohydrate homeostasis;catabolic process;cell aging;cell communication;cell differentiation;cellular biosynthetic process;cellular catabolic process;cellular chemical homeostasis;c…	bHLH transcription factor binding;binding;catalytic activity;cation binding;coenzyme binding;cofactor binding;core promoter binding;core promoter sequence-specific DNA binding;deacetylase activity;DNA binding;enzyme binding;histone binding;histone deacetylase activity;histone deacetylase activity (H3-K9 specific);HLH domain binding;hydrolase activity;hydrolase activity, acting on carbon-nitrogen …	cell part;chromatin;chromatin remodeling complex;chromatin silencing complex;chromosomal part;cytoplasm;cytoplasmic part;envelope;euchromatin;heterochromatin;intracellular membrane-bounded organelle;intracellular non-membrane-bounded organelle;intracellular organelle;intracellular organelle part;intracellular part;macromolecular complex;membrane;membrane-bounded organelle;mitochondrion;non-membra…	14.0772	0.000848485	Cluster 1	20	20	20	45	45	45	81.68	0	323.31	4583800000	241	-0.699988	-1.48148	0.427936	0.299808	-0.454329	-0.598561	1.0242	1.06037	0.837427	0.84126	0.634697	0.649298	0.976044	1.19421	1.13362	1.17834	0.981039
E2/E3 hybrid ubiquitin-protein ligase UBE2O	Q9C0C9;K7EQ12	Q9C0C9	UBE2O		*	*	*			0.210578	0.601273	0.742896	0.742612	-2.03099	-0.266367	biological regulation;cellular macromolecule metabolic process;cellular metabolic process;cellular process;cellular protein metabolic process;endosome transport;establishment of localization;establishment of localization in cell;intracellular transport;macromolecule metabolic process;macromolecule modification;metabolic process;positive regulation of biological process;positive regulation of BMP …	acid-amino acid ligase activity;adenyl nucleotide binding;adenyl ribonucleotide binding;ATP binding;binding;catalytic activity;enzyme binding;ligase activity;ligase activity, forming carbon-nitrogen bonds;nucleotide binding;protein binding;purine nucleotide binding;purine ribonucleoside triphosphate binding;purine ribonucleotide binding;ribonucleotide binding;small conjugating protein ligase acti…	cell part;cytoplasm;intracellular membrane-bounded organelle;intracellular organelle;intracellular organelle part;intracellular part;membrane-bounded organelle;nuclear part;nucleoplasm;nucleus;organelle;organelle part	23.1907	0	Cluster 1	54	54	16	57.7	57.7	20.2	141.29	0	323.31	125450000000	1948	-0.0546106	0.196464	0.401852	0.390471	0.16077	0.168519	0.634905	0.659406	0.670286	0.643896	0.418204	0.580941	0.732269	0.773959	0.803029	0.779921	0.687201
Ubiquitin carboxyl-terminal hydrolase 15	Q9Y4E8;Q9Y4E8-2;Q9Y4E8-3;Q9Y4E8-4;H0YI31;F8W0H4;F8VZG8;F8VVY7;H0YI26;H0YHM4;H0YH96	Q9Y4E8;Q9Y4E8-2;Q9Y4E8-3	USP15		*	**	*			-0.915595	0.905375	1.00797	0.806199	-1.33456	-0.469394	biological regulation;BMP signaling pathway;catabolic process;cell surface receptor linked signaling pathway;cellular catabolic process;cellular component organization;cellular component organization at cellular level;cellular component organization or biogenesis;cellular component organization or biogenesis at cellular level;cellular macromolecule catabolic process;cellular macromolecule metabol…	binding;catalytic activity;cysteine-type endopeptidase activity;cysteine-type peptidase activity;cytokine receptor binding;endopeptidase activity;hydrolase activity;identical protein binding;peptidase activity;peptidase activity, acting on L-amino acid peptides;protein binding;receptor binding;SMAD binding;small conjugating protein-specific protease activity;transforming growth factor beta recept…	cell part;cytoplasm;intracellular membrane-bounded organelle;intracellular organelle;intracellular part;membrane-bounded organelle;nucleus;organelle	14.2641	0	Cluster 1	65	65	63	72.3	72.3	71.3	112.42	0	323.31	67465000000	1481	-1.39597	-1.29837	0.0241895	-0.0436255	-1.26593	-1.51386	0.964848	1.0042	0.929218	0.88408	0.827958	0.821941	1.10301	1.13275	0.987449	1.00941	0.898547
Protein asunder homolog	Q9NVM9;Q9NVM9-2;F5H457;H0YH12;F5H5W1;H0YIA9;F8VRX9	Q9NVM9;Q9NVM9-2	ASUN	*	*	*	*			0.956152	0.450236	0.351533	0.894926	-1.42548	-1.22737	biological regulation;cell cycle phase;cell cycle process;cell division;cell motility;cellular component movement;cellular component organization;cellular component organization at cellular level;cellular component organization or biogenesis;cellular component organization or biogenesis at cellular level;cellular localization;cellular process;centrosome localization;cytoskeleton organization;loca…		cell part;cytoplasm;intracellular membrane-bounded organelle;intracellular organelle;intracellular part;membrane-bounded organelle;nucleus;organelle	18.7636	0.000694064	Cluster 2	18	18	18	35.1	35.1	35.1	80.224	0	105.15	1137200000	112	1.00979	1.04466	0.880218	0.803879	0.990251	1.00811	0.465632	0.527902	0.463061	0.170787	0.52522	0.548815	0.377925	0.572218	0.342102	0.354798	0.365346
Cyclin-L1	Q9UK58-6;Q9UK58;Q9UK58-4;Q9UK58-5;H7C4G1	Q9UK58-6;Q9UK58;Q9UK58-4	CCNL1	**	*		*			1.06211	0.480332	0.178712	0.915462	-1.28751	-1.3491	biological regulation;biosynthetic process;cellular biosynthetic process;cellular macromolecule biosynthetic process;cellular macromolecule metabolic process;cellular metabolic process;cellular nitrogen compound metabolic process;cellular process;macromolecule biosynthetic process;macromolecule metabolic process;metabolic process;nitrogen compound metabolic process;nucleic acid metabolic process;…		cell part;intracellular membrane-bounded organelle;intracellular organelle;intracellular organelle part;intracellular part;membrane-bounded organelle;nuclear body;nuclear part;nuclear speck;nucleoplasm part;nucleus;organelle;organelle part	23.2639	0	Cluster 2	11	10	10	34.8	32.7	32.7	47.788	0	285.98	2417800000	149	1.25877	1.18245	0.964494	1.07082	0.982543	0.913561	0.464178	0.457331	0.441142	0.423351	0.556805	0.539187	-0.024071	0.255849	0.105409	0.113375	0.399164
Cyclin-L2	Q96S94;Q96S94-5;Q96S94-2;Q96S94-4;C9J148;Q96S94-3;J3QSH2;A0A0A0MSF3;J3KRL1	Q96S94;Q96S94-5;Q96S94-2;Q96S94-4	CCNL2	**	*		*			1.02185	0.473165	0.118437	0.951679	-1.41188	-1.15325	biological regulation;biosynthetic process;cellular biosynthetic process;cellular macromolecule biosynthetic process;cellular macromolecule metabolic process;cellular metabolic process;cellular nitrogen compound metabolic process;cellular process;macromolecule biosynthetic process;macromolecule metabolic process;metabolic process;nitrogen compound metabolic process;nucleic acid metabolic process;…		cell junction;cell part;intracellular membrane-bounded organelle;intracellular non-membrane-bounded organelle;intracellular organelle;intracellular organelle part;intracellular part;membrane-bounded organelle;non-membrane-bounded organelle;nuclear body;nuclear part;nuclear speck;nucleolus;nucleoplasm;nucleoplasm part;nucleus;organelle;organelle part	17.2095	0	Cluster 2	17	17	16	44.6	44.6	42.9	58.147	0	323.31	4611000000	264	1.20018	1.09906	0.942273	0.938606	1.00224	0.94871	0.556053	0.494223	0.414153	0.331036	0.51581	0.527714	0.0310771	0.298687	0.137023	0.133128	-0.0656601
Cirhin	H3BSH7;Q969X6;Q969X6-3;A0A0J9YWM9;Q969X6-2;A0A0J9YWK2;A0A0J9YXV4;H3BRM8;J3KSI1;H3BPD7;I3L4T9;J3KTR0;A0A0J9YX18;J3KSE6	H3BSH7;Q969X6;Q969X6-3;A0A0J9YWM9;Q969X6-2;A0A0J9YWK2	CIRH1A	*	*		*			0.923298	0.734277	0.132151	0.8617	-1.39042	-1.26101	biological regulation;biosynthetic process;cellular biosynthetic process;cellular macromolecule biosynthetic process;cellular macromolecule metabolic process;cellular metabolic process;cellular nitrogen compound metabolic process;cellular process;macromolecule biosynthetic process;macromolecule metabolic process;maturation of SSU-rRNA;metabolic process;ncRNA metabolic process;ncRNA processing;nit…		cell part;intracellular non-membrane-bounded organelle;intracellular organelle;intracellular organelle part;intracellular part;macromolecular complex;non-membrane-bounded organelle;nuclear part;nucleolar part;nucleolus;organelle;organelle part;protein complex;t-UTP complex	21.8208	0	Cluster 2	17	17	17	34.3	34.3	34.3	77.942	0	323.31	4132800000	256	0.849001	0.859708	1.03268	1.12471	0.867644	0.806046	0.799296	0.684844	0.731734	0.727052	0.763878	0.698856	0.190426	0.0917738	0.193458	0.0256841	0.115944
RNA polymerase-associated protein CTR9 homolog	Q6PD62;H0YCE8	Q6PD62	CTR9	*	*		**			0.999957	0.443608	-0.0616108	1.0785	-1.48927	-0.971177	biological regulation;biosynthetic process;cell fate commitment;cell fate commitment involved in formation of primary germ layers;cell surface receptor linked signaling pathway;cellular biosynthetic process;cellular component organization;cellular component organization at cellular level;cellular component organization or biogenesis;cellular component organization or biogenesis at cellular level;…	basal RNA polymerase II transcription machinery binding;basal transcription machinery binding;binding;enzyme binding;protein binding;RNA polymerase binding;RNA polymerase core enzyme binding;RNA polymerase II core binding	Cdc73/Paf1 complex;cell part;chromatin;chromosomal part;intracellular organelle part;intracellular part;macromolecular complex;nuclear body;nuclear part;nuclear speck;nucleoplasm part;organelle part;protein complex;transcription elongation factor complex;transcriptionally active chromatin	17.4893	0	Cluster 2	49	49	49	50.9	50.9	50.9	133.5	0	323.31	33060000000	967	0.954724	1.07273	1.13914	1.04391	0.970798	0.818447	0.394843	0.504756	0.30406	0.385073	0.572607	0.500308	0.164046	0.286212	-0.209531	-0.230691	-0.117286
Protein IWS1 homolog	Q96ST2-2;Q96ST2-3;Q96ST2;A0A1B0GW95;H7C0U1	Q96ST2-2;Q96ST2-3;Q96ST2;A0A1B0GW95	IWS1	**	*		**			1.12498	0.366353	-0.211759	1.06607	-0.813299	-1.53234	biological regulation;biosynthetic process;cellular biosynthetic process;cellular macromolecule biosynthetic process;cellular macromolecule metabolic process;cellular metabolic process;cellular nitrogen compound metabolic process;cellular process;establishment of localization;establishment of RNA localization;macromolecule biosynthetic process;macromolecule metabolic process;metabolic process;mRN…	binding;DNA binding;nucleic acid binding	cell part;cytoplasm;intracellular membrane-bounded organelle;intracellular organelle;intracellular organelle part;intracellular part;membrane-bounded organelle;nuclear part;nucleoplasm;nucleus;organelle;organelle part	19.0473	0	Cluster 2	13	13	13	23.7	23.7	23.7	56.109	0	323.31	10870000000	318	1.27316	1.29249	0.918446	0.945393	1.16552	1.15487	0.222742	0.276582	0.120403	0.138746	0.739817	0.699827	-0.0746609	-0.0939704	-0.328711	-0.357877	-0.224782
RNA polymerase-associated protein LEO1	Q8WVC0;Q8WVC0-2	Q8WVC0;Q8WVC0-2	LEO1	*	*		**			0.979371	0.457508	0.0221779	1.03457	-0.873526	-1.6201	biological regulation;biosynthetic process;cell fate commitment;cell fate commitment involved in formation of primary germ layers;cell surface receptor linked signaling pathway;cellular biosynthetic process;cellular component organization;cellular component organization at cellular level;cellular component organization or biogenesis;cellular component organization or biogenesis at cellular level;…		Cdc73/Paf1 complex;cell part;intracellular non-membrane-bounded organelle;intracellular organelle;intracellular organelle part;intracellular part;macromolecular complex;non-membrane-bounded organelle;nuclear part;nucleolus;nucleoplasm;nucleoplasm part;organelle;organelle part;protein complex;transcription elongation factor complex	20.1022	0	Cluster 2	13	13	13	23.3	23.3	23.3	75.403	0	323.31	36558000000	390	1.0848	1.12024	0.907013	0.880172	0.935111	0.948893	0.518867	0.601187	0.285055	0.222016	0.541138	0.576788	0.213505	0.209588	-0.215887	-0.261204	0.110151
Nucleolar protein 11	Q9H8H0;J3QLQ6;J3QR28;Q9H8H0-2	Q9H8H0	NOL11	*	*		*			0.916331	0.703223	0.156818	0.841024	-1.43854	-1.17886	biosynthetic process;cellular biosynthetic process;cellular macromolecule biosynthetic process;cellular macromolecule metabolic process;cellular metabolic process;cellular nitrogen compound metabolic process;cellular process;macromolecule biosynthetic process;macromolecule metabolic process;maturation of SSU-rRNA;metabolic process;ncRNA metabolic process;ncRNA processing;nitrogen compound metabol…		cell part;intracellular non-membrane-bounded organelle;intracellular organelle;intracellular organelle part;intracellular part;macromolecular complex;non-membrane-bounded organelle;nuclear part;nucleolar part;nucleolus;organelle;organelle part;protein complex;t-UTP complex	17.4983	0	Cluster 2	21	21	21	49.7	49.7	49.7	81.123	0	323.31	3465700000	219	0.787059	0.84977	1.07665	1.06811	0.864453	0.851944	0.731955	0.687007	0.696062	0.574701	0.714703	0.814912	0.28335	0.12619	0.219544	0.272559	0.146878
RNA polymerase II-associated factor 1 homolog	Q8N7H5-3;Q8N7H5;Q8N7H5-2;B4DGJ5;M0QYC7	Q8N7H5-3;Q8N7H5;Q8N7H5-2;B4DGJ5	PAF1	**	*		**			1.02491	0.466185	0.0620773	1.01856	-1.29243	-1.2793	biological regulation;biosynthetic process;cell fate commitment;cell fate commitment involved in formation of primary germ layers;cell surface receptor linked signaling pathway;cellular biosynthetic process;cellular component assembly;cellular component assembly at cellular level;cellular component organization;cellular component organization at cellular level;cellular component organization or b…	basal RNA polymerase II transcription machinery binding;basal transcription machinery binding;binding;chromatin binding;enzyme binding;protein binding;RNA polymerase binding;RNA polymerase core enzyme binding;RNA polymerase II core binding	Cdc73/Paf1 complex;cell part;cytoplasm;intracellular organelle part;intracellular part;macromolecular complex;membrane;nuclear part;nucleoplasm part;organelle part;protein complex;transcription elongation factor complex	19.7654	0	Cluster 2	29	29	29	59	59	59	55.472	0	323.31	31234000000	743	1.12288	1.0929	0.959249	0.95586	0.991526	1.02705	0.5521	0.547801	0.315416	0.301062	0.539241	0.54149	0.274844	0.357684	-0.0147186	-0.0812692	0.0214462
SAP30-binding protein	J3QQJ0;Q9UHR5-2;Q9UHR5;X6R3T8;J3QLH3;J3KRR6;F5H478;J3KRU5;J3QLM2;J3KS14	J3QQJ0;Q9UHR5-2;Q9UHR5;X6R3T8;J3QLH3	SAP30BP	**	*		*			1.21096	0.35032	0.0238833	0.915147	-1.34003	-1.16028	apoptosis;biological regulation;biosynthetic process;cell death;cellular biosynthetic process;cellular macromolecule biosynthetic process;cellular macromolecule metabolic process;cellular metabolic process;cellular nitrogen compound metabolic process;cellular process;death;gene expression;macromolecule biosynthetic process;macromolecule metabolic process;metabolic process;negative regulation of b…		cell part;cytoskeleton;intermediate filament cytoskeleton;intracellular membrane-bounded organelle;intracellular non-membrane-bounded organelle;intracellular organelle;intracellular organelle part;intracellular part;membrane-bounded organelle;non-membrane-bounded organelle;nuclear part;nucleoplasm;nucleus;organelle;organelle part	18.4954	0	Cluster 2	11	11	11	32.9	32.9	32.9	35.772	0	323.31	6530400000	152	1.29579	1.24806	1.09947	1.03944	1.27562	1.30738	0.578351	0.418237	0.267589	0.268198	0.299712	0.269833	-0.0460386	0.0901869	0.0393768	0.104041	0.0181903
U3 small nucleolar RNA-associated protein 15 homolog	Q8TED0;Q8TED0-3;H0Y8P4;Q8TED0-2;D6RF65	Q8TED0;Q8TED0-3;H0Y8P4;Q8TED0-2	UTP15	*	*		*			0.961503	0.773559	-0.154317	0.929093	-1.26174	-1.24809	biological regulation;cellular macromolecule metabolic process;cellular metabolic process;cellular nitrogen compound metabolic process;cellular process;macromolecule metabolic process;maturation of SSU-rRNA;maturation of SSU-rRNA from tricistronic rRNA transcript (SSU-rRNA, 5.8S rRNA, LSU-rRNA);metabolic process;ncRNA metabolic process;ncRNA processing;nitrogen compound metabolic process;nucleic …	binding;nucleic acid binding;RNA binding;snoRNA binding	cell junction;cell part;cytoplasm;intracellular membrane-bounded organelle;intracellular non-membrane-bounded organelle;intracellular organelle;intracellular organelle part;intracellular part;macromolecular complex;membrane-bounded organelle;non-membrane-bounded organelle;nuclear part;nucleolar part;nucleolus;nucleus;organelle;organelle part;preribosome;protein complex;ribonucleoprotein complex;s…	18.2667	0	Cluster 2	18	18	18	47.1	47.1	47.1	58.414	0	323.31	3085900000	224	0.825736	1.00241	1.13789	1.24248	0.820678	0.739822	0.880696	0.820846	0.690053	0.686967	0.752129	0.810662	0.00229062	0.162664	0.0159633	-0.857067	-0.134594
WD repeat-containing protein 43	Q15061;C9IZK7;C9JEE7	Q15061	WDR43	**	*		*			1.03595	0.66796	0.0954647	0.842183	-1.30089	-1.34067			cell part;intracellular non-membrane-bounded organelle;intracellular organelle;intracellular organelle part;intracellular part;non-membrane-bounded organelle;nuclear part;nucleolus;organelle;organelle part	24.435	0	Cluster 2	20	20	20	48.3	48.3	48.3	74.89	0	111.67	4534100000	287	0.900441	0.981151	1.23435	1.22661	0.917269	0.955884	0.769157	0.687449	0.64103	0.646122	0.643678	0.620324	0.130025	0.174196	-0.159969	0.54746	-0.0124761
WD repeat-containing protein 75	Q8IWA0;F8WE20;F8WC81	Q8IWA0	WDR75	*	*		*			0.9823	0.744264	-0.12214	0.865553	-1.34009	-1.12989			cell part;intracellular non-membrane-bounded organelle;intracellular organelle;intracellular organelle part;intracellular part;non-membrane-bounded organelle;nuclear part;nucleolus;nucleoplasm;organelle;organelle part	14.6582	0.000806584	Cluster 2	28	28	28	47.5	47.5	47.5	94.498	0	323.31	4751100000	262	0.882716	0.855842	1.04081	1.25712	0.940925	0.91639	0.774877	0.726609	0.658615	0.571977	0.916362	0.817142	-0.26884	-0.292112	-0.205271	0.0826643	0.160067
Zinc finger protein AEBP2	Q6ZN18-2;Q6ZN18;G5EA50;Q6ZN18-3;F5GZR7;H0YH08;H7BYT4	Q6ZN18-2;Q6ZN18;G5EA50;Q6ZN18-3;F5GZR7	AEBP2	*	*	*	*			0.883392	0.686672	0.521414	0.642756	-1.2543	-1.47993	biological regulation;cellular component organization;cellular component organization at cellular level;cellular component organization or biogenesis;cellular component organization or biogenesis at cellular level;cellular process;chromatin modification;chromatin organization;chromosome organization;gene expression;macromolecule metabolic process;metabolic process;negative regulation of biologica…	binding;cation binding;core promoter proximal region DNA binding;core promoter proximal region sequence-specific DNA binding;DNA binding;ion binding;metal ion binding;nucleic acid binding;nucleic acid binding transcription factor activity;protein binding transcription factor activity;regulatory region DNA binding;regulatory region nucleic acid binding;RNA polymerase II core promoter proximal regi…	cell part;ESC/E(Z) complex;histone methyltransferase complex;intracellular organelle part;intracellular part;macromolecular complex;methyltransferase complex;nuclear part;nucleoplasm;nucleoplasm part;organelle part;PcG protein complex;protein complex	22.9548	0	Cluster 3	8	8	8	25.4	25.4	25.4	52.761	0	323.31	2771200000	158	0.819678	0.793392	0.871941	0.901938	0.994438	0.918967	0.786115	0.722079	0.76966	0.784012	0.502667	0.555497	0.587793	0.63434	0.630614	0.573282	0.311373
Cytosolic carboxypeptidase 1	J3KNS1;Q9UPW5;Q9UPW5-2;Q9UPW5-3	J3KNS1;Q9UPW5;Q9UPW5-2;Q9UPW5-3	AGTPBP1	*	*	*	*			0.427118	0.989353	0.665791	0.571282	-1.42756	-1.22599	adult behavior;adult locomotory behavior;adult walking behavior;anatomical structure development;behavior;biological regulation;cell differentiation;cell differentiation in hindbrain;cellular component organization;cellular component organization at cellular level;cellular component organization or biogenesis;cellular component organization or biogenesis at cellular level;cellular developmental p…	binding;carboxypeptidase activity;catalytic activity;cation binding;cytoskeletal protein binding;exopeptidase activity;hydrolase activity;ion binding;metal ion binding;metallocarboxypeptidase activity;metalloexopeptidase activity;metallopeptidase activity;peptidase activity;peptidase activity, acting on L-amino acid peptides;protein binding;transition metal ion binding;tubulin binding;zinc ion bi…	cell part;cytoplasm;cytoplasmic part;cytosol;intracellular membrane-bounded organelle;intracellular organelle;intracellular part;membrane-bounded organelle;mitochondrion;nucleus;organelle	16.4641	0.000782609	Cluster 3	27	27	27	31.8	31.8	31.8	143.23	0	323.31	2393000000	227	0.178049	0.218731	0.758564	0.729273	0.313276	0.364818	1.0598	1.12488	0.805709	0.869461	1.06549	1.01078	0.766175	0.757083	0.689893	0.678589	0.461054
Anaphase-promoting complex subunit 1	Q9H1A4;H0Y564;F8WAS1	Q9H1A4;H0Y564	ANAPC1	*	*	*	*			0.419342	0.797596	0.864932	0.665528	-1.45481	-1.29259	anaphase-promoting complex-dependent proteasomal ubiquitin-dependent protein catabolic process;biological regulation;catabolic process;cell cycle;cell cycle checkpoint;cell cycle phase;cell cycle process;cell division;cellular catabolic process;cellular component organization;cellular component organization at cellular level;cellular component organization or biogenesis;cellular component organiz…		anaphase-promoting complex;cell part;cullin-RING ubiquitin ligase complex;cytoplasmic part;cytosol;intracellular organelle part;intracellular part;macromolecular complex;nuclear part;nuclear ubiquitin ligase complex;nucleoplasm;organelle part;protein complex;ubiquitin ligase complex	30.2936	0	Cluster 3	86	86	86	63.3	63.3	63.3	216.5	0	323.31	120660000000	2718	0.291944	0.282508	0.596617	0.592061	0.3859	0.367023	0.793343	0.77468	0.808547	0.784204	0.813364	0.811441	0.86858	0.864616	0.802948	0.838056	0.912327
Anaphase-promoting complex subunit 10	Q9UM13;D6RA92;D6R9Q5;A0A286YEY6;D6RD74;D6RB36	Q9UM13;D6RA92	ANAPC10	*	*	*	*			0.432161	0.860326	0.849365	0.546002	-1.12873	-1.55912	anaphase-promoting complex-dependent proteasomal ubiquitin-dependent protein catabolic process;biological regulation;catabolic process;cell cycle;cell cycle checkpoint;cell cycle phase;cell cycle process;cell division;cellular catabolic process;cellular component organization;cellular component organization at cellular level;cellular component organization or biogenesis;cellular component organiz…		anaphase-promoting complex;cell part;cullin-RING ubiquitin ligase complex;cytoplasmic part;cytosol;intracellular organelle part;intracellular part;macromolecular complex;nuclear part;nuclear ubiquitin ligase complex;nucleoplasm;organelle part;protein complex;ubiquitin ligase complex	20.9153	0	Cluster 3	9	9	9	69.2	69.2	69.2	21.252	0	135.17	11391000000	131	0.406484	0.172195	0.515608	0.73523	0.228222	0.535225	0.819867	0.934252	0.771344	1.09008	0.905649	0.640767	0.834398	0.855333	0.858395	0.861027	0.955606
Anaphase-promoting complex subunit 2	Q9UJX6;Q9UJX6-2	Q9UJX6;Q9UJX6-2	ANAPC2	*	*	*	*			0.415443	0.740177	0.856987	0.703389	-1.2263	-1.48969	anaphase-promoting complex-dependent proteasomal ubiquitin-dependent protein catabolic process;biological regulation;catabolic process;cell cycle;cell cycle checkpoint;cell cycle phase;cell cycle process;cell division;cellular catabolic process;cellular component organization;cellular component organization at cellular level;cellular component organization or biogenesis;cellular component organiz…		anaphase-promoting complex;cell part;cullin-RING ubiquitin ligase complex;cytoplasmic part;cytosol;intracellular organelle part;intracellular part;macromolecular complex;nuclear part;nuclear ubiquitin ligase complex;nucleoplasm;organelle part;protein complex;ubiquitin ligase complex	21.7233	0	Cluster 3	37	37	37	58.5	58.5	58.5	93.827	0	323.31	39294000000	877	0.373763	0.118682	0.577198	0.628742	0.305441	0.488834	0.68984	0.698174	0.693155	0.844255	0.738516	0.777119	0.886919	0.845192	0.873999	0.832193	0.901465
Anaphase-promoting complex subunit 4	Q9UJX5;Q9UJX5-3;Q9UJX5-2;D6RAP6;D6RFM7;Q9H0W5	Q9UJX5;Q9UJX5-3;Q9UJX5-2	ANAPC4	*	*	*	*			0.491433	0.749217	0.812691	0.66128	-1.43795	-1.27667	anaphase-promoting complex-dependent proteasomal ubiquitin-dependent protein catabolic process;biological regulation;catabolic process;cell cycle;cell cycle checkpoint;cell cycle phase;cell cycle process;cell division;cellular catabolic process;cellular component organization;cellular component organization at cellular level;cellular component organization or biogenesis;cellular component organiz…	acid-amino acid ligase activity;binding;catalytic activity;enzyme binding;ligase activity;ligase activity, forming carbon-nitrogen bonds;phosphatase binding;protein binding;protein phosphatase binding;small conjugating protein ligase activity;ubiquitin-protein ligase activity	anaphase-promoting complex;cell part;cullin-RING ubiquitin ligase complex;cytoplasmic part;cytosol;intracellular membrane-bounded organelle;intracellular organelle;intracellular organelle part;intracellular part;macromolecular complex;membrane-bounded organelle;nuclear part;nuclear ubiquitin ligase complex;nucleoplasm;nucleus;organelle;organelle part;protein complex;ubiquitin ligase complex	19.2511	0	Cluster 3	39	39	39	55.1	55.1	55.1	92.115	0	323.31	52235000000	1188	0.408556	0.390308	0.579906	0.619092	0.48442	0.466318	0.754932	0.747318	0.766792	0.73717	0.743528	0.745563	0.780497	0.822808	0.787801	0.803381	0.823959
Anaphase-promoting complex subunit 5	Q9UJX4;F5H0F9;Q9UJX4-3;F5H0N1;H0YFB5;F5GY68;F5H3S5;Q9UJX4-2;F5GZ05	Q9UJX4;F5H0F9;Q9UJX4-3	ANAPC5	*	*	*	*			0.477884	0.79066	0.820419	0.668487	-1.38151	-1.37594	anaphase-promoting complex-dependent proteasomal ubiquitin-dependent protein catabolic process;biological regulation;catabolic process;cell cycle;cell cycle checkpoint;cell cycle phase;cell cycle process;cell division;cellular catabolic process;cellular component organization;cellular component organization at cellular level;cellular component organization or biogenesis;cellular component organiz…	binding;enzyme binding;phosphatase binding;protein binding;protein phosphatase binding	anaphase-promoting complex;cell part;cullin-RING ubiquitin ligase complex;cytoplasmic part;cytosol;intracellular membrane-bounded organelle;intracellular organelle;intracellular organelle part;intracellular part;macromolecular complex;membrane-bounded organelle;nuclear part;nuclear ubiquitin ligase complex;nucleoplasm;nucleus;organelle;organelle part;protein complex;ubiquitin ligase complex	28.3427	0	Cluster 3	45	45	45	69.8	69.8	69.8	85.076	0	323.31	57902000000	1280	0.371068	0.427056	0.608642	0.591141	0.451668	0.41773	0.789024	0.790348	0.793024	0.776311	0.791513	0.803743	0.83507	0.837968	0.736102	0.811107	0.852394
Anaphase-promoting complex subunit 7	Q9UJX3-2	Q9UJX3-2	ANAPC7	*	*	*	*			0.396297	0.806418	0.870349	0.658179	-1.36048	-1.37077	anaphase-promoting complex-dependent proteasomal ubiquitin-dependent protein catabolic process;biological regulation;catabolic process;cell cycle;cell cycle checkpoint;cell cycle phase;cell cycle process;cell division;cellular catabolic process;cellular component organization;cellular component organization at cellular level;cellular component organization or biogenesis;cellular component organiz…	binding;enzyme binding;phosphatase binding;protein binding;protein phosphatase binding	anaphase-promoting complex;cell part;cullin-RING ubiquitin ligase complex;cytoplasmic part;cytosol;intracellular membrane-bounded organelle;intracellular organelle;intracellular organelle part;intracellular part;macromolecular complex;membrane-bounded organelle;nuclear part;nuclear ubiquitin ligase complex;nucleoplasm;nucleus;organelle;organelle part;protein complex;ubiquitin ligase complex	24.4667	0	Cluster 3	32	32	1	77.3	77.3	4.5	60.002	0	323.31	98142000000	1332	0.212285	0.249951	0.572659	0.612758	0.37128	0.35885	0.780448	0.764603	0.830957	0.838953	0.805791	0.817756	0.89119	0.930483	0.853494	0.870764	0.865531
Acidic leucine-rich nuclear phosphoprotein 32 family member A	H0YN26;P39687;H7BZ09;O95626	H0YN26;P39687	ANP32A	*	*	*	*			0.853948	0.594686	0.599896	0.695602	-1.56389	-1.18025	biological regulation;biosynthetic process;cellular biosynthetic process;cellular macromolecule biosynthetic process;cellular macromolecule metabolic process;cellular metabolic process;cellular nitrogen compound metabolic process;cellular process;cellular response to stimulus;establishment of localization;establishment of localization in cell;gene expression;intracellular signal transduction;intr…		cell part;cytoplasm;cytoplasmic part;endoplasmic reticulum;intracellular membrane-bounded organelle;intracellular organelle;intracellular organelle part;intracellular part;membrane-bounded organelle;nuclear part;nucleoplasm;nucleus;organelle;organelle part;perinuclear region of cytoplasm	27.316	0	Cluster 3	14	14	9	72.3	72.3	62.1	19.997	0	323.31	540500000000	3353	0.855288	0.848227	0.799374	0.767754	0.938703	0.914339	0.642906	0.668387	0.623792	0.582582	0.512253	0.538198	0.6729	0.687878	0.571364	0.614	0.562994
Acidic leucine-rich nuclear phosphoprotein 32 family member B	Q92688-2;Q92688	Q92688-2;Q92688	ANP32B	*	*	*	*			0.92781	0.590906	0.5267	0.647458	-1.02207	-1.6708	activation of caspase activity;anatomical structure development;biological regulation;cellular component assembly;cellular component assembly at cellular level;cellular component organization;cellular component organization at cellular level;cellular component organization or biogenesis;cellular component organization or biogenesis at cellular level;cellular macromolecular complex assembly;cellul…	binding;enzyme binding;histone binding;protein binding;RNA polymerase binding	cell part;cytoplasm;extracellular membrane-bounded organelle;extracellular organelle;extracellular region part;extracellular vesicular exosome;intracellular membrane-bounded organelle;intracellular organelle;intracellular part;membrane-bounded organelle;membrane-bounded vesicle;nucleus;organelle;vesicle	25.4556	0	Cluster 3	12	9	9	62.6	44.1	44.1	22.276	0	323.31	307960000000	523	0.994819	0.994533	0.807995	0.797622	0.992069	0.979823	0.710187	0.742129	0.538118	0.560414	0.48803	0.506556	0.665559	0.640959	0.43921	0.535254	0.435609
Acidic leucine-rich nuclear phosphoprotein 32 family member E	Q9BTT0;Q9BTT0-3;Q9BTT0-2;Q5TB19;E9PLC4;E9PPH5;Q5TB25	Q9BTT0;Q9BTT0-3;Q9BTT0-2	ANP32E	*	*	*	*			0.796024	0.732421	0.60856	0.582899	-1.04861	-1.6713	ATP-dependent chromatin remodeling;cellular component organization;cellular component organization at cellular level;cellular component organization or biogenesis;cellular component organization or biogenesis at cellular level;cellular macromolecular complex subunit organization;cellular process;chromatin modification;chromatin organization;chromatin remodeling;chromosome organization;histone exc…	binding;enzyme inhibitor activity;enzyme regulator activity;histone binding;phosphatase inhibitor activity;phosphatase regulator activity;protein binding	cell part;chromatin remodeling complex;chromosomal part;cytoplasmic membrane-bounded vesicle;cytoplasmic part;cytoplasmic vesicle;intracellular membrane-bounded organelle;intracellular organelle;intracellular organelle part;intracellular part;macromolecular complex;membrane-bounded organelle;membrane-bounded vesicle;nuclear chromosome part;nuclear part;nucleus;organelle;organelle part;protein com…	28.0962	0	Cluster 3	11	11	11	52.6	52.6	52.6	30.692	0	323.31	104630000000	863	0.818862	0.850835	0.801743	0.788186	0.790598	0.725918	0.809802	0.811821	0.771465	0.74115	0.636364	0.623922	0.65081	0.645276	0.640855	0.654577	0.5466
AP-3 complex subunit beta-1	O00203;O00203-3;H0YBD0;F5GWU4;F5GYB0	O00203;O00203-3	AP3B1	*	*	*	*			0.731316	0.767548	0.701735	0.55543	-1.36724	-1.38879	anterograde axon cargo transport;anterograde synaptic vesicle transport;antigen processing and presentation;antigen processing and presentation of exogenous antigen;antigen processing and presentation of lipid antigen via MHC class Ib;antigen processing and presentation via MHC class Ib;antigen processing and presentation, exogenous lipid antigen via MHC class Ib;axon cargo transport;biological r…	binding;enzyme binding;GTP-dependent protein binding;phosphatase binding;protein binding;protein phosphatase binding	AP-3 adaptor complex;AP-type membrane coat adaptor complex;cell part;clathrin coated vesicle membrane;coated vesicle membrane;cytoplasmic part;cytoplasmic vesicle membrane;cytoplasmic vesicle part;Golgi apparatus;intracellular membrane-bounded organelle;intracellular organelle;intracellular organelle part;intracellular part;lysosomal membrane;macromolecular complex;membrane;membrane part;membrane…	24.1654	0	Cluster 3	60	60	51	57.9	57.9	51.3	121.32	0	323.31	147650000000	1674	0.767961	0.726502	0.822352	0.821015	0.623755	0.626313	0.867995	0.867898	0.746394	0.727614	0.702283	0.693103	0.801541	0.803791	0.693244	0.70282	0.612174
AP-3 complex subunit delta-1	O14617;O14617-5;O14617-4;O14617-2;O14617-3;K7ELX8;A0A087WYN6;K7ERW8	O14617;O14617-5;O14617-4;O14617-2;O14617-3	AP3D1	*	*	*	*			0.709048	0.796556	0.678475	0.516802	-1.52126	-1.17962	anterograde axon cargo transport;anterograde synaptic vesicle transport;antigen processing and presentation;antigen processing and presentation of exogenous antigen;antigen processing and presentation of lipid antigen via MHC class Ib;antigen processing and presentation via MHC class Ib;antigen processing and presentation, exogenous lipid antigen via MHC class Ib;axon cargo transport;biological r…	transporter activity	axon part;cell part;cell projection part;cytoplasmic part;endosomal part;endosome membrane;Golgi apparatus;Golgi apparatus part;Golgi membrane;intracellular membrane-bounded organelle;intracellular organelle;intracellular organelle part;intracellular part;lysosomal membrane;macromolecular complex;membrane;membrane coat;membrane part;membrane-bounded organelle;nuclear part;nucleoplasm;organelle;or…	18.5268	0	Cluster 3	57	57	57	61.2	61.2	61.2	130.16	0	323.31	93634000000	1493	0.711618	0.686412	0.796135	0.870838	0.605136	0.584148	0.911557	0.915047	0.771728	0.725426	0.775381	0.6802	0.766989	0.778139	0.675549	0.677434	0.612815
AP-3 complex subunit mu-1	Q9Y2T2	Q9Y2T2	AP3M1	*	*	*	*			0.650637	0.805156	0.706776	0.545386	-1.49052	-1.21743	anterograde axon cargo transport;anterograde synaptic vesicle transport;axon cargo transport;cellular component movement;cellular process;cytoskeleton-dependent intracellular transport;establishment of localization;establishment of localization in cell;establishment of protein localization;establishment of protein localization to organelle;establishment of protein localization to vacuole;intracel…	binding;enzyme binding;GTPase binding;protein binding;Rab GTPase binding;Ras GTPase binding;small GTPase binding	AP-type membrane coat adaptor complex;cell part;clathrin adaptor complex;cytoplasmic part;cytoplasmic vesicle membrane;cytoplasmic vesicle part;Golgi apparatus;intracellular membrane-bounded organelle;intracellular organelle;intracellular organelle part;intracellular part;lysosomal membrane;lysosome;lytic vacuole;macromolecular complex;membrane;membrane part;membrane-bounded organelle;organelle;o…	18.5758	0	Cluster 3	23	23	20	83.7	83.7	76.6	46.939	0	323.31	51461000000	913	0.62379	0.614217	0.788204	0.808325	0.579057	0.490228	0.923169	0.937426	0.769392	0.753577	0.744912	0.702461	0.832239	0.730132	0.693656	0.696924	0.654395
AP-3 complex subunit sigma-1	Q92572;F5H459	Q92572;F5H459	AP3S1	*	*	*	*			0.751255	0.850897	0.647796	0.394943	-0.998949	-1.64594	anterograde axon cargo transport;anterograde synaptic vesicle transport;axon cargo transport;biological regulation;cell surface receptor linked signaling pathway;cellular component movement;cellular process;cellular response to chemical stimulus;cellular response to endogenous stimulus;cellular response to hormone stimulus;cellular response to insulin stimulus;cellular response to organic substan…	protein transporter activity;substrate-specific transporter activity;transporter activity	AP-3 adaptor complex;AP-type membrane coat adaptor complex;cell part;cytoplasmic membrane-bounded vesicle;cytoplasmic part;cytoplasmic vesicle;cytoplasmic vesicle membrane;cytoplasmic vesicle part;Golgi apparatus;intracellular membrane-bounded organelle;intracellular organelle;intracellular organelle part;intracellular part;macromolecular complex;membrane;membrane coat;membrane part;membrane-boun…	18.5429	0	Cluster 3	9	9	9	48.7	48.7	48.7	21.732	0	323.31	13197000000	166	0.783512	0.730292	0.862027	0.821265	0.680709	0.629727	1.03106	1.03103	0.886637	0.756222	0.796451	0.603988	1.02076	0.908353	0.552938	0.623914	0.422788
AP-3 complex subunit sigma-2	H0YLI7;P59780;H0YLX6;H0YN38;P59780-2;H0YNI6;H0YKM3;A0A087WY05	H0YLI7;P59780;H0YLX6;H0YN38;P59780-2	AP3S2	*	*	*	*			0.634864	0.855025	0.74164	0.462893	-1.33973	-1.3547	anterograde axon cargo transport;anterograde synaptic vesicle transport;axon cargo transport;cellular component movement;cellular process;cytoskeleton-dependent intracellular transport;establishment of localization;establishment of localization in cell;establishment of protein localization;intracellular protein transport;intracellular transport;microtubule-based movement;microtubule-based process…	protein transporter activity;substrate-specific transporter activity;transporter activity	AP-3 adaptor complex;AP-type membrane coat adaptor complex;cell part;cytoplasmic part;cytoplasmic vesicle membrane;cytoplasmic vesicle part;Golgi apparatus;intracellular membrane-bounded organelle;intracellular organelle;intracellular organelle part;intracellular part;macromolecular complex;membrane;membrane coat;membrane part;membrane-bounded organelle;organelle;organelle membrane;organelle part…	17.5678	0	Cluster 3	8	8	3	40	40	12.7	23.398	0	154.59	4287800000	118	0.508794	0.650301	0.736631	0.904675	0.478679	0.530104	0.930756	1.07048	0.835564	0.813263	0.726925	0.753169	0.847919	0.861637	0.819934	0.746104	0.581608
Uncharacterized protein C18orf25	Q96B23-2	Q96B23-2	C18orf25	*	*	*	*			0.888282	0.683199	0.584449	0.584685	-1.38369	-1.35693				22.701	0	Cluster 3	4	4	1	26.9	26.9	5.6	36.977	0	112.99	2713700000	82	0.971826	0.967467	0.880822	0.835108	0.83244	0.842031	0.786652	0.890104	0.597467	0.626704	0.62071	0.577556	0.696492	0.691393	0.636115	0.622165	0.42816
Uncharacterized protein C3orf17	Q6NW34;Q6NW34-2;E9PFF8;F8WDL7;F8WBQ8;C9J9E3	Q6NW34;Q6NW34-2	C3orf17	*	*	*	*			0.703422	0.561128	0.55048	0.90574	-1.27513	-1.44564	biological regulation;negative regulation of biological process;negative regulation of cell differentiation;negative regulation of cellular process;negative regulation of developmental process;negative regulation of neuron differentiation;positive regulation of biological process;positive regulation of cell communication;positive regulation of cellular process;positive regulation of Notch signali…		cell part;integral to membrane;intracellular membrane-bounded organelle;intracellular organelle;intracellular part;intrinsic to membrane;membrane part;membrane-bounded organelle;nucleus;organelle	20.8278	0	Cluster 3	16	16	16	38.4	38.4	38.4	64.551	0	323.31	2739200000	177	0.573561	0.681532	0.975326	0.961749	0.457959	0.570405	0.598109	0.465918	0.691621	0.522307	0.57721	0.511602	0.498308	0.476837	0.632158	0.578325	0.585176
Cell division cycle protein 16 homolog	Q13042;Q13042-2;Q13042-3;Q13042-4;Q5T8C6	Q13042;Q13042-2;Q13042-3;Q13042-4;Q5T8C6	CDC16	*	*	*	*			0.423568	0.798168	0.835271	0.680148	-1.34479	-1.39237	anaphase-promoting complex-dependent proteasomal ubiquitin-dependent protein catabolic process;biological regulation;catabolic process;cell cycle;cell cycle checkpoint;cell cycle phase;cell cycle process;cell division;cell proliferation;cellular catabolic process;cellular component organization;cellular component organization at cellular level;cellular component organization or biogenesis;cellula…		anaphase-promoting complex;cell part;centrosome;cullin-RING ubiquitin ligase complex;cytoplasm;cytoplasmic part;cytoskeletal part;cytosol;intracellular non-membrane-bounded organelle;intracellular organelle;intracellular organelle part;intracellular part;macromolecular complex;microtubule organizing center;non-membrane-bounded organelle;nuclear part;nuclear ubiquitin ligase complex;nucleoplasm;or…	24.2206	0	Cluster 3	39	39	39	75.5	75.5	75.5	71.655	0	323.31	67143000000	1216	0.400992	0.327071	0.482759	0.586248	0.429833	0.314504	0.761446	0.79263	0.752286	0.861438	0.815823	0.805385	0.856484	0.837646	0.791452	0.790557	0.874778
Cell division cycle protein 23 homolog	Q9UJX2;Q9UJX2-3;Q9UJX2-2;D6RCF8;H0Y936	Q9UJX2;Q9UJX2-3	CDC23	*	*	*	*			0.401241	0.794622	0.865191	0.673384	-1.39568	-1.33876	anaphase-promoting complex-dependent proteasomal ubiquitin-dependent protein catabolic process;biological regulation;catabolic process;cell cycle;cell cycle checkpoint;cell cycle phase;cell cycle process;cell division;cellular catabolic process;cellular component organization;cellular component organization at cellular level;cellular component organization or biogenesis;cellular component organiz…	acid-amino acid ligase activity;catalytic activity;ligase activity;ligase activity, forming carbon-nitrogen bonds;small conjugating protein ligase activity;ubiquitin-protein ligase activity	anaphase-promoting complex;cell part;cullin-RING ubiquitin ligase complex;cytoplasmic part;cytosol;intracellular;intracellular organelle part;intracellular part;macromolecular complex;nuclear part;nuclear ubiquitin ligase complex;nucleoplasm;organelle part;protein complex;ubiquitin ligase complex	24.8905	0	Cluster 3	37	37	34	71	71	64.3	68.833	0	323.31	61587000000	1121	0.261264	0.294166	0.557673	0.574936	0.398701	0.320706	0.770406	0.746367	0.79784	0.791044	0.812968	0.849106	0.870349	0.809644	0.846158	0.845458	0.888359
Cell division cycle protein 27 homolog	P30260;P30260-2	P30260;P30260-2	CDC27	*	*	*	*			0.437148	0.799661	0.831899	0.64318	-1.29393	-1.41796	anaphase-promoting complex-dependent proteasomal ubiquitin-dependent protein catabolic process;biological regulation;catabolic process;cell cycle;cell cycle checkpoint;cell cycle process;cell proliferation;cellular catabolic process;cellular macromolecule catabolic process;cellular macromolecule metabolic process;cellular metabolic process;cellular process;cellular protein metabolic process;macro…	binding;enzyme binding;phosphatase binding;protein binding;protein phosphatase binding	anaphase-promoting complex;cell part;centrosome;cullin-RING ubiquitin ligase complex;cytoplasm;cytoplasmic part;cytoskeletal part;cytosol;intracellular membrane-bounded organelle;intracellular non-membrane-bounded organelle;intracellular organelle;intracellular organelle part;intracellular part;macromolecular complex;membrane-bounded organelle;microtubule organizing center;non-membrane-bounded or…	19.9182	0	Cluster 3	40	40	1	68.6	68.6	1.3	91.866	0	323.31	99692000000	1360	0.346308	0.35787	0.561116	0.561563	0.420554	0.375474	0.818739	0.807612	0.808681	0.769538	0.813108	0.780291	0.843722	0.856426	0.829578	0.815549	0.816457
	G5EA36;F6QPS0;I3L394;I3L3H6;I3L328;K7EMA6;E9PRZ6;I3L2Z8;I3L225;I3L3G1	G5EA36	CDC27	*	*	*	*			0.3619	0.886671	0.91837	0.509555	-1.30056	-1.37594	cell division;cellular process		cell part;intracellular organelle part;intracellular part;nuclear part;nucleoplasm;organelle part	19.4381	0	Cluster 3	40	1	1	68.5	1.2	1.2	91.737	0	22.097	2693700000	23	0.222314	0.282627	0.456863	0.440575	0.366451	0.402568	0.831608	0.83404	0.90877	0.810478	0.966886	0.968246	0.870133	0.953258	0.832373	0.884994	1.00656
Cyclin-dependent kinase 11B	B7ZVY7;J3QR44;P21127-8;P21127-3;P21127-2;P21127;J3QR29;A0A0D9SEI3;A0A0D9SER5;A0A0D9SEN2;P21127-6;P21127-9;P21127-12;P21127-4;P21127-5;P21127-10;Q9UQ88-9;Q9UQ88-8;A0A087WYI9;A0A087X1I0;Q5QPQ9;Q13882	B7ZVY7;J3QR44;P21127-8;P21127-3;P21127-2;P21127;J3QR29;A0A0D9SEI3;A0A0D9SER5;A0A0D9SEN2;P21127-6;P21127-9;P21127-12;P21127-4;P21127-5;P21127-10	CDC2L1;CDK11B	*	*	*	*			0.818492	0.627498	0.536746	0.759688	-1.38275	-1.35967	apoptosis;biological regulation;cell cycle phase;cell cycle process;cell death;cell division;cell proliferation;cellular component organization;cellular component organization at cellular level;cellular component organization or biogenesis;cellular component organization or biogenesis at cellular level;cellular macromolecule metabolic process;cellular metabolic process;cellular process;cellular p…	adenyl nucleotide binding;adenyl ribonucleotide binding;ATP binding;binding;catalytic activity;cyclin-dependent protein kinase activity;kinase activity;nucleotide binding;phosphotransferase activity, alcohol group as acceptor;protein kinase activity;protein serine/threonine kinase activity;purine nucleotide binding;purine ribonucleoside triphosphate binding;purine ribonucleotide binding;ribonucle…	cell part;cytoplasm;intracellular membrane-bounded organelle;intracellular organelle;intracellular part;membrane-bounded organelle;nucleus;organelle	22.449	0	Cluster 3	36	36	5	47.1	47.1	8.1	91.302	0	323.31	47166000000	813	0.916967	0.885286	0.775541	0.815924	0.739211	0.778026	0.620196	0.683668	0.618265	0.599099	0.620228	0.623533	0.626147	0.61965	0.518667	0.46214	0.520667
Casein kinase II subunit alpha;Casein kinase II subunit alpha 3	E7EU96;P68400;Q8NEV1;P68400-2;A0A087WY74;V9GYA2;V9GY80;V9GYW6	E7EU96;P68400;Q8NEV1;P68400-2	CSNK2A1;CSNK2A3	*	*	*	*			0.813929	0.644517	0.584879	0.716683	-1.22396	-1.53604	axon guidance;biological regulation;biosynthetic process;cell cycle;cell cycle checkpoint;cell surface receptor linked signaling pathway;cellular biosynthetic process;cellular macromolecule biosynthetic process;cellular macromolecule metabolic process;cellular metabolic process;cellular nitrogen compound metabolic process;cellular process;cellular protein metabolic process;cellular response to st…	adenyl nucleotide binding;adenyl ribonucleotide binding;ATP binding;binding;catalytic activity;heat shock protein binding;Hsp90 protein binding;kinase activity;nucleotide binding;phosphotransferase activity, alcohol group as acceptor;protein binding;protein kinase activity;protein N-terminus binding;protein serine/threonine kinase activity;purine nucleotide binding;purine ribonucleoside triphosph…	cell part;chromatin remodeling complex;chromosomal part;cytoplasmic part;cytosol;histone deacetylase complex;intracellular membrane-bounded organelle;intracellular organelle;intracellular organelle part;intracellular part;macromolecular complex;membrane;membrane-bounded organelle;nuclear chromosome part;nuclear part;nucleoplasm part;nucleus;NuRD complex;organelle;organelle part;plasma membrane;pr…	30.4193	0	Cluster 3	25	25	25	60.8	60.8	60.8	45.31	0	323.31	465780000000	1417	0.868815	0.803958	0.907409	0.93724	0.681749	0.684405	0.731022	0.728214	0.6084	0.617301	0.57521	0.606954	0.662323	0.670125	0.55558	0.522649	0.505973
Casein kinase II subunit alpha	P19784;H3BSA1;H3BV19;H3BNI9	P19784;H3BSA1;H3BV19	CSNK2A2	*	*	*	*			0.760125	0.675355	0.613157	0.704024	-1.284	-1.46867	apoptosis;axon guidance;biological regulation;biosynthetic process;cell cycle;cell cycle checkpoint;cell death;cell surface receptor linked signaling pathway;cellular biosynthetic process;cellular macromolecule biosynthetic process;cellular macromolecule metabolic process;cellular metabolic process;cellular nitrogen compound metabolic process;cellular process;cellular response to stimulus;chemota…	adenyl nucleotide binding;adenyl ribonucleotide binding;ATP binding;binding;catalytic activity;kinase activity;nucleotide binding;phosphotransferase activity, alcohol group as acceptor;protein binding;protein kinase activity;protein N-terminus binding;protein serine/threonine kinase activity;purine nucleotide binding;purine ribonucleoside triphosphate binding;purine ribonucleotide binding;ribonuc…	cell part;cytoplasmic part;cytosol;intracellular membrane-bounded organelle;intracellular organelle;intracellular part;membrane-bounded organelle;nucleus;organelle	23.5028	0	Cluster 3	26	26	26	70.3	70.3	70.3	41.213	0	323.31	236160000000	1455	0.783126	0.774938	0.810873	0.825904	0.673893	0.692017	0.715148	0.714245	0.656883	0.661316	0.654969	0.649567	0.654942	0.673628	0.58381	0.583173	0.578855
Casein kinase II subunit beta	P67870;Q5SRQ6;Q5SRQ3;N0E472;A0A0G2JM12;N0E644;A0A0G2JM58	P67870;Q5SRQ6;Q5SRQ3;N0E472;A0A0G2JM12	CSNK2B;CSNK2B-LY6G5B-1181;CSNK2B-LY6G5B--991	*	*	*	*			0.794355	0.68448	0.600329	0.682815	-1.29112	-1.47085	adiponectin-mediated signaling pathway;anatomical structure morphogenesis;axon guidance;biological regulation;cell cycle;cell surface receptor linked signaling pathway;cellular component assembly;cellular component assembly at cellular level;cellular component organization;cellular component organization at cellular level;cellular component organization or biogenesis;cellular component organizati…	binding;catalytic activity;cation binding;chromatin binding;enzyme regulator activity;identical protein binding;ion binding;kinase activity;kinase regulator activity;metal ion binding;protein binding;protein domain specific binding;protein kinase regulator activity;receptor binding;transcription factor binding;transferase activity;transferase activity, transferring phosphorus-containing groups	cell part;cytoplasm;cytoplasmic part;cytosol;extracellular membrane-bounded organelle;extracellular organelle;extracellular region part;extracellular vesicular exosome;intracellular membrane-bounded organelle;intracellular organelle;intracellular part;macromolecular complex;membrane-bounded organelle;membrane-bounded vesicle;nucleus;organelle;protein complex;protein kinase CK2 complex;vesicle	26.5257	0	Cluster 3	13	13	13	87.4	87.4	87.4	24.942	0	323.31	162390000000	1043	0.796745	0.791415	0.844713	0.900814	0.747208	0.685235	0.765452	0.708811	0.666535	0.684719	0.631347	0.650013	0.635738	0.729091	0.594147	0.587098	0.49816
Pre-mRNA-splicing factor CWC22 homolog	B7WP74;Q9HCG8	B7WP74;Q9HCG8	CWC22	*	*	*	*			0.880738	0.702289	0.354251	0.742713	-1.45703	-1.22296	biological regulation;cellular macromolecule metabolic process;cellular metabolic process;cellular nitrogen compound metabolic process;cellular process;macromolecule metabolic process;metabolic process;mRNA metabolic process;mRNA processing;nitrogen compound metabolic process;nuclear mRNA splicing, via spliceosome;nucleic acid metabolic process;nucleobase-containing compound metabolic process;pri…	binding;nucleic acid binding;RNA binding	catalytic step 2 spliceosome;cell part;cytoplasm;cytoplasmic part;Golgi apparatus;intracellular membrane-bounded organelle;intracellular organelle;intracellular organelle part;intracellular part;macromolecular complex;membrane-bounded organelle;nuclear body;nuclear part;nuclear speck;nucleoplasm;nucleoplasm part;organelle;organelle part;ribonucleoprotein complex;spliceosomal complex	18.3851	0	Cluster 3	19	19	19	33.4	33.4	33.4	85.576	0	228.65	4450200000	282	0.830885	0.815492	1.33156	1.20745	0.579071	0.519968	0.734053	0.727211	0.592815	0.618298	0.779811	0.761548	0.41839	0.424756	0.293531	0.348253	0.294274
Probable ATP-dependent RNA helicase DDX28	Q9NUL7	Q9NUL7	DDX28	*	*	*	*			0.785805	0.581133	0.577578	0.763565	-1.25178	-1.4563	cellular macromolecule metabolic process;cellular metabolic process;cellular nitrogen compound metabolic process;cellular process;macromolecule metabolic process;metabolic process;nitrogen compound metabolic process;nucleic acid metabolic process;nucleobase-containing compound metabolic process;primary metabolic process;RNA metabolic process;RNA secondary structure unwinding	adenyl nucleotide binding;adenyl ribonucleotide binding;ATP binding;ATPase activity;ATPase activity, coupled;ATP-dependent helicase activity;ATP-dependent RNA helicase activity;binding;catalytic activity;helicase activity;hydrolase activity;hydrolase activity, acting on acid anhydrides;hydrolase activity, acting on acid anhydrides, in phosphorus-containing anhydrides;nucleoside-triphosphatase act…	cell part;cytoplasm;cytoplasmic part;intracellular membrane-bounded organelle;intracellular non-membrane-bounded organelle;intracellular organelle;intracellular organelle part;intracellular part;membrane-bounded organelle;mitochondrial nucleoid;mitochondrial part;mitochondrion;non-membrane-bounded organelle;nuclear part;nucleoid;nucleolus;nucleus;organelle;organelle part	18.2657	0	Cluster 3	14	14	14	34.3	34.3	34.3	59.58	0	69.076	1955000000	152	0.914706	0.904972	0.839513	0.973167	0.539301	0.543173	0.56937	0.542227	0.454391	0.546319	0.678657	0.695833	0.607706	0.690836	0.641634	0.600428	0.437556
H/ACA ribonucleoprotein complex subunit 4	O60832;O60832-2;C9IYT0;H7C0M1;H7C2Q9;H7C2Q2;H7BZF2	O60832;O60832-2;C9IYT0;H7C0M1	DKC1	*	*	*	*			0.749189	0.863957	0.647789	0.463702	-1.14231	-1.58233	anatomical structure homeostasis;biological regulation;biosynthetic process;box H/ACA snoRNA 3'-end processing;box H/ACA snoRNA metabolic process;box H/ACA snoRNA processing;cell proliferation;cellular biosynthetic process;cellular component organization;cellular component organization at cellular level;cellular component organization or biogenesis;cellular component organization or biogenesis at…	binding;catalytic activity;DNA polymerase activity;intramolecular transferase activity;isomerase activity;nucleic acid binding;nucleotidyltransferase activity;pseudouridine synthase activity;RNA binding;RNA-directed DNA polymerase activity;telomerase activity;transferase activity;transferase activity, transferring phosphorus-containing groups	box H/ACA RNP complex;box H/ACA snoRNP complex;Cajal body;cell part;cytoplasm;intracellular membrane-bounded organelle;intracellular non-membrane-bounded organelle;intracellular organelle;intracellular organelle part;intracellular part;macromolecular complex;membrane-bounded organelle;non-membrane-bounded organelle;nuclear body;nuclear part;nucleolar part;nucleolus;nucleoplasm;nucleoplasm part;nu…	26.0709	0	Cluster 3	16	16	16	45.3	45.3	45.3	57.673	0	311.17	10604000000	318	0.719898	0.583912	0.857655	0.779187	0.766499	0.787985	0.880821	0.839148	0.874155	0.858435	0.880127	0.851057	0.657374	0.676169	0.556995	0.69764	0.652227
Eukaryotic translation initiation factor 5B	A0A087WUT6;O60841	A0A087WUT6;O60841	EIF5B	*	*	*	*			0.619206	0.907747	0.401561	0.746126	-1.50655	-1.16809	biological regulation;biosynthetic process;cellular biosynthetic process;cellular macromolecule biosynthetic process;cellular macromolecule metabolic process;cellular metabolic process;cellular process;cellular protein metabolic process;gene expression;macromolecule biosynthetic process;macromolecule metabolic process;metabolic process;posttranscriptional regulation of gene expression;primary met…	binding;catalytic activity;GTP binding;GTPase activity;guanyl nucleotide binding;guanyl ribonucleotide binding;hydrolase activity;hydrolase activity, acting on acid anhydrides;hydrolase activity, acting on acid anhydrides, in phosphorus-containing anhydrides;nucleic acid binding;nucleoside-triphosphatase activity;nucleotide binding;purine nucleotide binding;purine ribonucleoside triphosphate bind…	cell part;cytoplasm;cytoplasmic part;cytosol;intracellular part	18.2633	0	Cluster 3	63	63	63	49.5	49.5	49.5	138.68	0	323.31	102940000000	1876	0.511445	0.487853	0.973907	0.914682	0.406266	0.421084	0.979005	0.989704	0.806448	0.788909	0.965154	0.917264	0.52356	0.501296	0.397078	0.357579	0.294597
Protein farnesyltransferase/geranylgeranyltransferase type-1 subunit alpha	P49354;E9PQP6;P49354-2;B3KVN2;H0YCW1;E9PPM9;E9PN85;E9PK84	P49354;E9PQP6;P49354-2;B3KVN2;H0YCW1	FNTA	*	*	*	*			0.692232	0.717642	0.707472	0.620089	-1.2706	-1.46684	apoptosis;biological regulation;cell death;cell surface receptor linked signaling pathway;cellular component disassembly;cellular component disassembly at cellular level;cellular component disassembly involved in apoptosis;cellular component organization;cellular component organization at cellular level;cellular component organization or biogenesis;cellular component organization or biogenesis at…	acetylcholine receptor regulator activity;alpha-tubulin binding;binding;CAAX-protein geranylgeranyltransferase activity;catalytic activity;cytoskeletal protein binding;microtubule binding;prenyltransferase activity;protein binding;protein farnesyltransferase activity;protein geranylgeranyltransferase activity;protein prenyltransferase activity;Rab geranylgeranyltransferase activity;receptor regul…	CAAX-protein geranylgeranyltransferase complex;cell part;cytoplasm;cytoplasmic part;cytoskeletal part;cytosol;intracellular organelle part;intracellular part;macromolecular complex;microtubule associated complex;organelle part;protein complex;protein farnesyltransferase complex	20.7011	0	Cluster 3	14	14	14	50.9	50.9	50.9	44.408	0	323.31	9188100000	376	0.785625	0.758193	0.704486	0.4932	0.728116	0.683771	0.790657	0.835582	0.739733	0.781073	0.676426	0.482383	0.648655	0.727035	0.645627	0.766591	0.726329
Protein farnesyltransferase subunit beta	P49356;B4DL54;P49356-2	P49356;B4DL54;P49356-2	FNTB;CHURC1-FNTB	*	*	*	*			0.70565	0.715498	0.758755	0.541209	-1.48696	-1.23415	biological regulation;cell surface receptor linked signaling pathway;cellular macromolecule metabolic process;cellular metabolic process;cellular process;cellular protein metabolic process;cellular response to stimulus;detection of abiotic stimulus;detection of external stimulus;detection of light stimulus;detection of stimulus;detection of visible light;developmental process;G-protein coupled re…	binding;catalytic activity;cation binding;drug binding;farnesyltranstransferase activity;ion binding;isoprenoid binding;lipid binding;metal ion binding;peptide binding;prenyltransferase activity;protein farnesyltransferase activity;protein prenyltransferase activity;transferase activity;transferase activity, transferring alkyl or aryl (other than methyl) groups;transition metal ion binding;zinc i…	cell part;cytoplasmic part;cytoskeletal part;cytosol;intracellular organelle part;intracellular part;macromolecular complex;microtubule associated complex;organelle part;protein complex;protein farnesyltransferase complex	19.664	0	Cluster 3	11	11	11	37.3	37.3	37.3	48.773	0	323.31	6942800000	188	0.661843	0.752037	0.706185	0.577617	0.759504	0.776711	0.656073	0.786942	0.796071	0.774897	0.503686	0.775315	0.578259	0.768113	0.842411	0.689922	0.8351
Fizzy-related protein homolog	Q9UM11-2;Q9UM11;Q9UM11-3;K7EQT1	Q9UM11-2;Q9UM11;Q9UM11-3;K7EQT1	FZR1	*	*	*	*			0.477055	0.839365	0.838114	0.575897	-1.40504	-1.32539	activation of anaphase-promoting complex activity;anaphase-promoting complex-dependent proteasomal ubiquitin-dependent protein catabolic process;biological regulation;catabolic process;cell cycle;cell cycle checkpoint;cell cycle phase;cell cycle process;cell differentiation;cell division;cellular catabolic process;cellular component organization;cellular component organization at cellular level;c…		cell part;cytoplasmic part;cytosol;intracellular organelle part;intracellular part;membrane;nuclear membrane;nuclear part;nucleoplasm;organelle membrane;organelle part	22.792	0	Cluster 3	17	17	17	52.5	52.5	52.5	54.765	0	266.44	2081400000	177	0.304574	0.367248	0.655244	0.728984	0.393913	0.41237	0.896842	0.884368	0.818091	0.81878	0.829288	0.78882	0.800439	0.865334	0.832551	0.875635	0.869319
Growth arrest and DNA damage-inducible proteins-interacting protein 1	Q8TAE8	Q8TAE8	GADD45GIP1	*	*	*	*			0.811055	0.562698	0.458701	0.742713	-0.845791	-1.72938	biological regulation;biosynthetic process;cell cycle arrest;cell cycle process;cellular biosynthetic process;cellular component disassembly;cellular component disassembly at cellular level;cellular component organization;cellular component organization at cellular level;cellular component organization or biogenesis;cellular component organization or biogenesis at cellular level;cellular macromol…		cell part;cytoplasmic part;intracellular membrane-bounded organelle;intracellular organelle;intracellular organelle lumen;intracellular organelle part;intracellular part;membrane-bounded organelle;membrane-enclosed lumen;mitochondrial matrix;mitochondrial part;mitochondrion;nucleus;organelle;organelle lumen;organelle part	15.9599	0.000796748	Cluster 3	12	12	12	55.9	55.9	55.9	25.384	0	323.31	53607000000	886	0.961485	0.966771	0.807368	0.792717	0.669716	0.668274	0.696748	0.641211	0.482912	0.521098	0.545454	0.488767	0.666749	0.663961	0.430581	0.451101	0.25984
H/ACA ribonucleoprotein complex subunit 1	Q9NY12-2;Q9NY12	Q9NY12-2;Q9NY12	GAR1	*	*	*	*			0.7348	0.793512	0.627295	0.592483	-1.44719	-1.3009	cation transport;cellular macromolecule metabolic process;cellular metabolic process;cellular nitrogen compound metabolic process;cellular process;establishment of localization;ion transport;macromolecule metabolic process;macromolecule modification;metabolic process;ncRNA metabolic process;ncRNA processing;nitrogen compound metabolic process;nucleic acid metabolic process;nucleobase-containing c…	cation channel activity;cation transmembrane transporter activity;channel activity;ion channel activity;ion transmembrane transporter activity;passive transmembrane transporter activity;substrate-specific channel activity;substrate-specific transmembrane transporter activity;substrate-specific transporter activity;transmembrane transporter activity;transporter activity	box H/ACA RNP complex;box H/ACA snoRNP complex;Cajal body;cell part;intracellular membrane-bounded organelle;intracellular non-membrane-bounded organelle;intracellular organelle;intracellular organelle part;intracellular part;macromolecular complex;membrane-bounded organelle;non-membrane-bounded organelle;nuclear body;nuclear part;nucleolar part;nucleolus;nucleoplasm part;nucleus;organelle;organe…	22.9767	0	Cluster 3	3	3	3	22.6	22.6	22.6	20.834	0.0013345	3.582	1163700000	40	0.698302	0.667989	0.694853	0.823878	0.851109	0.672666	0.919153	0.752233	0.750727	0.776827	0.757442	0.80469	0.52172	0.695433	0.665625	0.540904	0.796749
HEAT repeat-containing protein 1;HEAT repeat-containing protein 1, N-terminally processed	Q9H583;Q5T3Q7;Q6P664	Q9H583;Q5T3Q7	HEATR1	*	*	*	*			0.877369	0.656338	0.350443	0.838658	-1.39618	-1.32663	biological regulation;cellular macromolecule metabolic process;cellular metabolic process;cellular nitrogen compound metabolic process;cellular process;macromolecule metabolic process;maturation of SSU-rRNA;maturation of SSU-rRNA from tricistronic rRNA transcript (SSU-rRNA, 5.8S rRNA, LSU-rRNA);metabolic process;ncRNA metabolic process;ncRNA processing;nitrogen compound metabolic process;nucleic …	binding;nucleic acid binding;RNA binding;snoRNA binding	90S preribosome;cell part;cytoplasmic part;intracellular membrane-bounded organelle;intracellular non-membrane-bounded organelle;intracellular organelle;intracellular organelle part;intracellular part;macromolecular complex;membrane;membrane-bounded organelle;mitochondrion;non-membrane-bounded organelle;nuclear part;nucleolar part;nucleolus;nucleus;organelle;organelle part;preribosome;protein com…	24.9808	0	Cluster 3	70	70	70	46.8	46.8	46.8	242.37	0	323.31	14324000000	920	0.756647	0.769855	1.04811	1.05188	0.879119	0.758608	0.665362	0.660459	0.627813	0.630257	0.671311	0.682827	0.348224	0.319901	0.359303	0.364356	0.365572
HEAT repeat-containing protein 3	Q7Z4Q2;Q7Z4Q2-2;Q7Z4Q2-3	Q7Z4Q2;Q7Z4Q2-2	HEATR3	*	*	*	*			0.661658	0.873925	0.553534	0.665065	-1.33036	-1.42383				25.7913	0	Cluster 3	28	28	28	57.5	57.5	57.5	74.582	0	323.31	10195000000	546	0.46693	0.487515	0.892666	0.923175	0.586693	0.61297	0.867575	0.891784	0.865777	0.876657	0.878629	0.86313	0.578777	0.566643	0.597957	0.57322	0.49746
Histone H1.2;Histone H1.4;Histone H1.3	P16403;P10412;P16402;P22492	P16403;P10412;P16402	HIST1H1C;HIST1H1E;HIST1H1D	*	*	*	*			0.817433	0.801436	0.391649	0.716337	-1.52506	-1.2018	cellular component assembly;cellular component assembly at cellular level;cellular component organization;cellular component organization at cellular level;cellular component organization or biogenesis;cellular component organization or biogenesis at cellular level;cellular macromolecular complex assembly;cellular macromolecular complex subunit organization;cellular process;chromatin assembly;chr…	binding;chromatin binding;chromatin DNA binding;DNA binding;nucleic acid binding;structure-specific DNA binding	cell part;chromatin;chromosomal part;euchromatin;extracellular membrane-bounded organelle;extracellular organelle;extracellular region part;extracellular vesicular exosome;heterochromatin;intracellular membrane-bounded organelle;intracellular organelle;intracellular organelle part;intracellular part;macromolecular complex;membrane-bounded organelle;membrane-bounded vesicle;nuclear chromatin;nucle…	25.7734	0	Cluster 3	15	15	7	39.9	39.9	19.7	21.364	0	323.31	2129100000000	806	0.841008	0.837528	0.806702	0.802293	0.806951	0.810116	0.83859	0.861093	0.776156	0.757982	0.783849	0.790947	0.0615668	0.454018	0.232787	0.41172	0.594677
HIV Tat-specific factor 1	O43719;Q5H918;Q5H919	O43719	HTATSF1	*	*	*	*			0.894107	0.632781	0.464994	0.6958	-1.21365	-1.47403	biological regulation;biosynthetic process;cellular biosynthetic process;cellular macromolecule biosynthetic process;cellular macromolecule metabolic process;cellular metabolic process;cellular nitrogen compound metabolic process;cellular process;macromolecule biosynthetic process;macromolecule metabolic process;metabolic process;nitrogen compound metabolic process;nucleic acid metabolic process;…	binding;nucleotide binding	cell part;intracellular membrane-bounded organelle;intracellular organelle;intracellular organelle part;intracellular part;membrane-bounded organelle;nuclear part;nucleoplasm;nucleus;organelle;organelle part	17.9493	0	Cluster 3	45	45	45	61.3	61.3	61.3	85.852	0	323.31	55852000000	1172	0.940476	0.947248	0.862521	0.835783	0.880767	0.897849	0.807582	0.705035	0.588803	0.60093	0.569232	0.525106	0.589624	0.558326	0.410644	0.466916	0.422263
Peptidyl-tRNA hydrolase ICT1, mitochondrial	J3KS15;Q14197;J3QRF8	J3KS15;Q14197	ICT1	*	*	*	*			0.75177	0.542645	0.513436	0.67231	-0.62228	-1.85788	biosynthetic process;cellular biosynthetic process;cellular component disassembly;cellular component disassembly at cellular level;cellular component organization;cellular component organization at cellular level;cellular component organization or biogenesis;cellular component organization or biogenesis at cellular level;cellular macromolecular complex disassembly;cellular macromolecular complex …	aminoacyl-tRNA hydrolase activity;binding;carboxylic ester hydrolase activity;catalytic activity;hydrolase activity;hydrolase activity, acting on ester bonds;nucleic acid binding;RNA binding;translation factor activity, nucleic acid binding;translation release factor activity;translation release factor activity, codon nonspecific;translation termination factor activity	cell part;cytoplasmic part;intracellular membrane-bounded organelle;intracellular organelle;intracellular organelle lumen;intracellular organelle part;intracellular part;large ribosomal subunit;macromolecular complex;membrane;membrane-bounded organelle;membrane-enclosed lumen;mitochondrial inner membrane;mitochondrial large ribosomal subunit;mitochondrial matrix;mitochondrial membrane;mitochondri…	15.5063	0	Cluster 3	12	12	12	52.1	52.1	52.1	21.905	0	323.31	37205000000	381	0.764022	0.759945	0.775556	0.762367	0.699833	0.7489	0.626074	0.484949	0.551741	0.472908	0.536124	0.584072	0.677442	0.603675	0.439583	0.44446	0.46957
Integrator complex subunit 3	Q68E01-2;Q68E01;Q68E01-3;Q68E01-4;A0A096LNW8;H0Y8Z1	Q68E01-2;Q68E01;Q68E01-3	INTS3	*	*	*	*			0.601523	0.567561	0.728998	0.844505	-1.22313	-1.51945	biological regulation;cell cycle checkpoint;cellular macromolecule metabolic process;cellular metabolic process;cellular nitrogen compound metabolic process;cellular process;cellular response to stimulus;cellular response to stress;DNA metabolic process;DNA repair;macromolecule metabolic process;metabolic process;mitotic cell cycle checkpoint;ncRNA metabolic process;ncRNA processing;nitrogen comp…		cell part;integrator complex;intracellular membrane-bounded organelle;intracellular organelle;intracellular organelle part;intracellular part;macromolecular complex;membrane-bounded organelle;nuclear part;nucleoplasm part;nucleus;organelle;organelle part;protein complex;SOSS complex	24.8096	0	Cluster 3	34	34	34	44.1	44.1	44.1	118.01	0	323.31	8641700000	390	0.723928	0.57285	0.572322	0.554473	0.602142	0.583423	0.414212	0.340628	0.690735	0.54937	0.703244	0.707177	0.647032	0.737711	0.726918	0.626716	0.787577
Integrator complex subunit 4	Q96HW7;Q96HW7-2;Q96HW7-3;Q96HW7-4;F8WAA7;E9PIM3	Q96HW7;Q96HW7-2	INTS4	*	*	*	*			0.875852	0.516689	0.41831	0.884227	-1.30917	-1.38591	cellular macromolecule metabolic process;cellular metabolic process;cellular nitrogen compound metabolic process;cellular process;macromolecule metabolic process;metabolic process;ncRNA metabolic process;ncRNA processing;nitrogen compound metabolic process;nucleic acid metabolic process;nucleobase-containing compound metabolic process;primary metabolic process;RNA metabolic process;RNA processing…		cell part;integrator complex;intracellular organelle part;intracellular part;macromolecular complex;nuclear part;nucleoplasm part;organelle part;protein complex	20.0555	0	Cluster 3	24	24	24	37.7	37.7	37.7	108.17	0	246.12	2266000000	249	0.881167	0.952467	0.796335	0.873823	0.890415	0.860908	0.523102	0.457277	0.426318	0.487507	0.6014	0.60453	0.269978	0.418105	0.353286	0.36759	0.481709
Importin-7	O95373;E9PLB2;E9PLJ0	O95373	IPO7	*	*	*	*			0.89482	0.661107	0.428856	0.740529	-1.49958	-1.22573	biological regulation;cellular process;cellular response to stimulus;defense response;establishment of localization;establishment of localization in cell;establishment of protein localization;immune response;immune system process;innate immune response;intracellular protein transport;intracellular transport;nuclear import;nuclear transport;nucleocytoplasmic transport;protein import;protein import…	binding;enzyme binding;enzyme regulator activity;GTPase binding;GTPase regulator activity;nucleoside-triphosphatase regulator activity;protein binding;Ran GTPase binding;Ras GTPase binding;small GTPase binding;transporter activity	cell part;cytoplasm;intracellular organelle part;intracellular part;macromolecular complex;membrane;membrane part;nuclear part;nuclear pore;nucleoplasm;organelle part;pore complex;protein complex	24.0635	0	Cluster 3	59	59	58	62.8	62.8	61.8	119.52	0	323.31	210230000000	2639	0.992925	0.975994	0.809316	0.813753	0.888386	0.888543	0.655831	0.647246	0.603548	0.683489	0.686963	0.689563	0.366122	0.318479	0.468523	0.418556	0.502359
Protein virilizer homolog	Q69YN4-3;Q69YN4;Q69YN4-2;Q69YN4-4;H0YBN5;H0YB68	Q69YN4-3;Q69YN4;Q69YN4-2;Q69YN4-4	KIAA1429	*	*	*	*			0.517389	0.74409	0.870265	0.56298	-1.19882	-1.49591	cellular macromolecule metabolic process;cellular metabolic process;cellular nitrogen compound metabolic process;cellular process;macromolecule metabolic process;macromolecule methylation;macromolecule modification;metabolic process;methylation;mRNA metabolic process;mRNA methylation;mRNA modification;mRNA processing;nitrogen compound metabolic process;nucleic acid metabolic process;nucleobase-co…		cell part;intracellular organelle part;intracellular part;nuclear body;nuclear part;nuclear speck;nucleoplasm part;organelle part	18.5308	0	Cluster 3	59	59	59	49.4	49.4	49.4	201.05	0	323.31	30465000000	1095	0.234944	0.302077	0.656379	0.704446	0.600213	0.606273	0.623395	0.545646	0.846056	0.845437	0.821496	0.782511	0.734018	0.769542	0.878113	0.977766	0.965718
Importin subunit alpha-5;Importin subunit alpha-5, N-terminally processed	P52294;C9JYI4;C9J4U1;C9JWD9;C9J352;F2Z3G4	P52294;C9JYI4	KPNA1	*	*	*	*			0.662458	0.765416	0.766055	0.554068	-1.5376	-1.2104	apoptosis;biological regulation;catabolic process;cell death;cell surface receptor linked signaling pathway;cellular catabolic process;cellular component disassembly;cellular component disassembly at cellular level;cellular component disassembly involved in apoptosis;cellular component organization;cellular component organization at cellular level;cellular component organization or biogenesis;cel…	binding;nuclear localization sequence binding;peptide binding;protein transporter activity;signal sequence binding;substrate-specific transporter activity;transporter activity	cell part;cell projection;cytoplasm;cytoplasmic part;cytosol;dendrite;intracellular membrane-bounded organelle;intracellular organelle;intracellular organelle part;intracellular part;macromolecular complex;membrane part;membrane-bounded organelle;neuron projection;nuclear part;nuclear pore;nucleoplasm;nucleus;organelle;organelle part;pore complex;protein complex	25.8244	0	Cluster 3	33	33	23	66.7	66.7	54.6	60.221	0	323.31	203040000000	2359	0.593737	0.574935	0.743784	0.757517	0.656788	0.647984	0.74948	0.766661	0.730855	0.740016	0.829085	0.776399	0.748652	0.785336	0.754535	0.719414	0.777567
Importin subunit alpha-4	O00505;H0Y4S9	O00505	KPNA3	*	*	*	*			0.620203	0.740306	0.698502	0.623887	-1.20906	-1.47383	biological regulation;cell surface receptor linked signaling pathway;cellular component assembly;cellular component organization;cellular component organization or biogenesis;cellular process;cellular response to chemical stimulus;cellular response to cytokine stimulus;cellular response to organic substance;cellular response to stimulus;cytokine-mediated signaling pathway;entry into cell of other…	binding;nuclear localization sequence binding;peptide binding;protein transporter activity;signal sequence binding;substrate-specific transporter activity;transporter activity	cell part;cytoplasmic part;cytosol;intracellular organelle part;intracellular part;macromolecular complex;membrane part;nuclear part;nuclear pore;nucleoplasm;organelle part;pore complex;protein complex	15.9813	0	Cluster 3	22	16	16	67.4	56.6	56.6	57.81	0	323.31	20436000000	495	0.765322	0.758301	0.580647	0.583706	0.519375	0.51387	0.878959	0.816617	0.696728	0.712463	0.669886	0.667183	0.77959	0.733636	0.659495	0.669758	0.655498
Importin subunit alpha-3	O00629;H7C4F6	O00629	KPNA4	*	*	*	*			0.642715	0.767025	0.687621	0.592671	-1.38051	-1.30952	biological regulation;cell surface receptor linked signaling pathway;cellular process;cellular response to chemical stimulus;cellular response to cytokine stimulus;cellular response to organic substance;cellular response to stimulus;cytokine-mediated signaling pathway;establishment of localization;establishment of localization in cell;establishment of protein localization;intracellular protein tr…	protein transporter activity;substrate-specific transporter activity;transporter activity	cell part;cytoplasmic part;cytosol;extracellular membrane-bounded organelle;extracellular organelle;extracellular region part;extracellular vesicular exosome;intracellular organelle part;intracellular part;membrane-bounded organelle;membrane-bounded vesicle;nuclear part;nucleoplasm;organelle;organelle part;vesicle	16.0193	0.000775862	Cluster 3	22	22	16	66.8	66.8	56	57.886	0	323.31	38078000000	947	0.858924	0.844814	0.536663	0.598888	0.520052	0.496951	0.970034	0.939566	0.691241	0.75983	0.641423	0.600057	0.816059	0.893867	0.581075	0.629665	0.579502
Importin subunit alpha-6	O15131;Q5TD90	O15131	KPNA5	*	*	*	*			0.566921	0.773338	0.863678	0.52662	-1.25796	-1.4726	biological regulation;cell surface receptor linked signaling pathway;cellular process;cellular response to chemical stimulus;cellular response to cytokine stimulus;cellular response to organic substance;cellular response to stimulus;cytokine-mediated signaling pathway;establishment of localization;establishment of localization in cell;establishment of protein localization;intracellular protein tr…	protein transporter activity;substrate-specific transporter activity;transporter activity	cell part;cytoplasm;cytoplasmic part;cytosol;intracellular organelle part;intracellular part;nuclear part;nucleoplasm;organelle part	22.6374	0	Cluster 3	22	10	10	64	39.9	39.9	60.348	0	323.31	3172500000	222	0.487164	0.434324	0.667676	0.70737	0.517328	0.587665	0.657987	0.658136	0.787216	0.83983	0.841835	0.855023	0.764149	0.785647	0.899402	0.912313	0.909722
Importin subunit beta-1	Q14974;Q14974-2;J3KTM9;J3QR48;J3QKQ5;J3QRG4;J3KS06	Q14974;Q14974-2;J3KTM9	KPNB1	*	*	*	*			0.768945	0.784402	0.665926	0.554442	-1.42527	-1.34845	apoptosis;biological regulation;catabolic process;cell death;cell surface receptor linked signaling pathway;cellular catabolic process;cellular component disassembly;cellular component disassembly at cellular level;cellular component disassembly involved in apoptosis;cellular component organization;cellular component organization at cellular level;cellular component organization or biogenesis;cel…	binding;cation binding;enzyme binding;ion binding;metal ion binding;nuclear localization sequence binding;peptide binding;protein binding;protein domain specific binding;protein transporter activity;signal sequence binding;substrate-specific transporter activity;transition metal ion binding;transporter activity;zinc ion binding	cell part;cytoplasm;cytoplasmic part;cytosol;endoplasmic reticulum part;endoplasmic reticulum tubular network;envelope;extracellular membrane-bounded organelle;extracellular organelle;extracellular region part;extracellular vesicular exosome;intracellular organelle part;intracellular part;macromolecular complex;membrane;membrane part;membrane-bounded organelle;membrane-bounded vesicle;nuclear env…	33.5215	0	Cluster 3	63	63	63	79.5	79.5	79.5	97.169	0	323.31	896890000000	7655	0.8023	0.790888	0.734301	0.780251	0.768618	0.737309	0.792422	0.766119	0.758402	0.783518	0.811712	0.79424	0.678796	0.695718	0.633482	0.635962	0.663163
La-related protein 7	Q4G0J3;Q4G0J3-3;H0YA82;Q4G0J3-2;D6RFF0;D6R9Z6;D6RF49;D6RAF3;D6RF22	Q4G0J3;Q4G0J3-3;H0YA82;Q4G0J3-2	LARP7	*	*	*	*			0.695499	0.73414	0.526291	0.784297	-1.19772	-1.5425	cellular macromolecule metabolic process;cellular metabolic process;cellular nitrogen compound metabolic process;cellular process;macromolecule metabolic process;metabolic process;nitrogen compound metabolic process;nucleic acid metabolic process;nucleobase-containing compound metabolic process;primary metabolic process;RNA metabolic process;RNA processing	binding;nucleotide binding	cell part;cytoplasm;cytoplasmic part;Golgi apparatus;intracellular membrane-bounded organelle;intracellular organelle;intracellular organelle part;intracellular part;macromolecular complex;membrane-bounded organelle;nuclear part;nucleoplasm;nucleus;organelle;organelle part;ribonucleoprotein complex	24.5086	0	Cluster 3	22	22	22	41.6	41.6	41.6	66.898	0	323.31	14308000000	407	0.891113	0.83754	0.627849	0.718189	0.528643	0.56966	0.767453	0.796933	0.753549	0.772829	0.74602	0.568055	0.739649	0.727483	0.605585	0.522039	0.186747
U6 snRNA-associated Sm-like protein LSm8	O95777;F2Z2Y6;C9JIZ0;C9JNV3	O95777;F2Z2Y6;C9JIZ0;C9JNV3	LSM8		*	*	*			0.241761	0.876759	0.931158	0.535575	-1.28575	-1.29951	cellular macromolecule metabolic process;cellular metabolic process;cellular nitrogen compound metabolic process;cellular process;macromolecule metabolic process;metabolic process;mRNA metabolic process;mRNA processing;nitrogen compound metabolic process;nuclear mRNA splicing, via spliceosome;nucleic acid metabolic process;nucleobase-containing compound metabolic process;primary metabolic process…	binding;nucleic acid binding;RNA binding;snRNA binding;U6 snRNA 3'-end binding;U6 snRNA binding	cell part;intracellular organelle part;intracellular part;macromolecular complex;nuclear part;organelle part;ribonucleoprotein complex;small nuclear ribonucleoprotein complex;spliceosomal complex;U4/U6 x U5 tri-snRNP complex	14.233	0.00090566	Cluster 3	5	5	5	82.3	82.3	82.3	10.403	0	323.31	17183000000	277	-0.113433	-0.149913	0.764965	0.41075	0.391433	0.146766	0.853278	0.824424	1.01438	0.83764	0.826099	0.904739	0.926452	0.90347	0.948735	1.05723	0.878265
Mitochondrial assembly of ribosomal large subunit protein 1	Q96EH3	Q96EH3	MALSU1	**		*	*			1.14397	0.217302	0.387602	0.806669	-1.15357	-1.40198	biological regulation;cellular component biogenesis;cellular component biogenesis at cellular level;cellular component organization or biogenesis;cellular component organization or biogenesis at cellular level;cellular process;negative regulation of biological process;negative regulation of biosynthetic process;negative regulation of cellular biosynthetic process;negative regulation of cellular c…	binding;ribonucleoprotein binding;ribosomal large subunit binding	cell part;cytoplasm;cytoplasmic part;intracellular membrane-bounded organelle;intracellular organelle;intracellular organelle lumen;intracellular organelle part;intracellular part;membrane-bounded organelle;membrane-enclosed lumen;mitochondrial matrix;mitochondrial part;mitochondrion;organelle;organelle lumen;organelle part	16.1366	0.0008	Cluster 3	8	8	8	57.3	57.3	57.3	26.17	0	323.31	2455400000	199	1.17514	1.36796	0.984327	0.983984	1.17636	1.17606	0.372374	0.277691	0.190244	0.0500594	0.275996	0.13745	0.579202	0.42715	0.304848	0.169134	0.393544
Midasin	Q9NU22;Q5T795;M0QXR3;REV__P21359-3;REV__P21359-5;REV__P21359-4;REV__J3KSB5	Q9NU22	MDN1	*	*	*	*			0.554575	0.78067	0.865669	0.514687	-1.40437	-1.31123	cellular component assembly;cellular component organization;cellular component organization or biogenesis;macromolecular complex assembly;macromolecular complex subunit organization;metabolic process;protein complex assembly;protein complex subunit organization	adenyl nucleotide binding;adenyl ribonucleotide binding;ATP binding;ATPase activity;binding;catalytic activity;hydrolase activity;hydrolase activity, acting on acid anhydrides;hydrolase activity, acting on acid anhydrides, in phosphorus-containing anhydrides;nucleoside-triphosphatase activity;nucleotide binding;protein binding;purine nucleotide binding;purine ribonucleoside triphosphate binding;p…	cell part;cytoplasm;cytoskeleton;intermediate filament cytoskeleton;intracellular membrane-bounded organelle;intracellular non-membrane-bounded organelle;intracellular organelle;intracellular organelle part;intracellular part;membrane;membrane-bounded organelle;non-membrane-bounded organelle;nuclear part;nucleolus;nucleus;organelle;organelle part	19.9708	0	Cluster 3	248	248	247	63.3	63.3	63.2	632.81	0	323.31	175080000000	5138	0.472146	0.499623	0.685675	0.702652	0.478139	0.489213	0.744515	0.722502	0.814829	0.825283	0.791786	0.785105	0.811236	0.808182	0.885236	0.86842	0.915418
39S ribosomal protein L1, mitochondrial	Q9BYD6;H0Y8N7	Q9BYD6;H0Y8N7	MRPL1	*	*	*	*			0.889515	0.553243	0.469091	0.79364	-1.11723	-1.58826	biosynthetic process;cellular biosynthetic process;cellular component disassembly;cellular component disassembly at cellular level;cellular component organization;cellular component organization at cellular level;cellular component organization or biogenesis;cellular component organization or biogenesis at cellular level;cellular macromolecular complex disassembly;cellular macromolecular complex …	binding;nucleic acid binding;RNA binding;structural constituent of ribosome;structural molecule activity	cell part;cytoplasmic part;intracellular membrane-bounded organelle;intracellular organelle;intracellular organelle part;intracellular part;large ribosomal subunit;macromolecular complex;membrane;membrane-bounded organelle;mitochondrial inner membrane;mitochondrial membrane;mitochondrial part;mitochondrion;nuclear part;nucleoplasm;organelle;organelle inner membrane;organelle membrane;organelle pa…	23.8786	0	Cluster 3	19	19	19	62.2	62.2	62.2	36.908	0	323.31	67941000000	653	1.06993	1.11849	0.902232	0.854871	0.669068	0.722497	0.642397	0.693143	0.467064	0.458553	0.467271	0.591028	0.662754	0.662605	0.504826	0.489048	0.241451
39S ribosomal protein L11, mitochondrial	Q9Y3B7;Q9Y3B7-2;Q9Y3B7-3;E9PQB6;H0YCD5	Q9Y3B7;Q9Y3B7-2;Q9Y3B7-3	MRPL11	*	*	*	*			0.826422	0.607478	0.576116	0.724853	-1.29074	-1.44413	biosynthetic process;cellular biosynthetic process;cellular component disassembly;cellular component disassembly at cellular level;cellular component organization;cellular component organization at cellular level;cellular component organization or biogenesis;cellular component organization or biogenesis at cellular level;cellular macromolecular complex disassembly;cellular macromolecular complex …	structural constituent of ribosome;structural molecule activity	cell part;cytoplasmic part;intracellular non-membrane-bounded organelle;intracellular organelle;intracellular organelle part;intracellular part;macromolecular complex;membrane;mitochondrial inner membrane;mitochondrial membrane;mitochondrial part;mitochondrial ribosome;non-membrane-bounded organelle;organellar ribosome;organelle;organelle inner membrane;organelle membrane;organelle part;ribonucle…	21.2632	0	Cluster 3	16	16	16	73.4	73.4	73.4	20.683	0	323.31	88142000000	512	0.966005	0.976333	0.636126	0.683874	0.859054	0.837141	0.679015	0.673858	0.389947	0.590081	0.661489	0.65048	0.650884	0.663854	0.546879	0.513489	0.514257
39S ribosomal protein L12, mitochondrial	P52815;B4DLN1	P52815;B4DLN1	MRPL12	**	*	*	*			1.02	0.385332	0.462607	0.777707	-0.973435	-1.67222	biological regulation;biosynthetic process;cellular biosynthetic process;cellular component disassembly;cellular component disassembly at cellular level;cellular component organization;cellular component organization at cellular level;cellular component organization or biogenesis;cellular component organization or biogenesis at cellular level;cellular macromolecular complex disassembly;cellular m…	binding;nucleic acid binding;RNA binding;structural constituent of ribosome;structural molecule activity	cell part;cytoplasmic part;integral to membrane;intracellular membrane-bounded organelle;intracellular non-membrane-bounded organelle;intracellular organelle;intracellular organelle part;intracellular part;intrinsic to membrane;large ribosomal subunit;macromolecular complex;membrane;membrane part;membrane-bounded organelle;mitochondrial inner membrane;mitochondrial large ribosomal subunit;mitocho…	26.1191	0.00036715	Cluster 3	10	10	10	63.6	63.6	63.6	21.348	0	323.31	185920000000	1797	1.13221	1.20779	0.850009	0.79099	1.04343	1.0956	0.467997	0.424981	0.343553	0.342707	0.35447	0.378288	0.618331	0.493636	0.411414	0.390209	0.453268
39S ribosomal protein L13, mitochondrial	Q9BYD1;E5RJI7;H0YAX3;E5RFI2	Q9BYD1;E5RJI7	MRPL13	*	*	*	*			0.853019	0.562475	0.501025	0.796767	-1.16712	-1.54616	biosynthetic process;cellular biosynthetic process;cellular component disassembly;cellular component disassembly at cellular level;cellular component organization;cellular component organization at cellular level;cellular component organization or biogenesis;cellular component organization or biogenesis at cellular level;cellular macromolecular complex disassembly;cellular macromolecular complex …	structural constituent of ribosome;structural molecule activity	cell part;cytoplasmic part;intracellular non-membrane-bounded organelle;intracellular organelle;intracellular organelle part;intracellular part;large ribosomal subunit;macromolecular complex;membrane;mitochondrial inner membrane;mitochondrial large ribosomal subunit;mitochondrial membrane;mitochondrial part;mitochondrial ribosome;non-membrane-bounded organelle;organellar large ribosomal subunit;o…	22.1425	0	Cluster 3	18	18	18	85.4	85.4	85.4	20.692	0	323.31	112260000000	703	1.08362	1.06737	0.797563	0.881504	0.652063	0.635995	0.647628	0.6645	0.453164	0.478918	0.599945	0.530693	0.704427	0.667126	0.503296	0.465682	0.338007
39S ribosomal protein L15, mitochondrial	Q9P015;E5RIZ4;E5RHF4	Q9P015;E5RIZ4;E5RHF4	MRPL15	*	*	*	*			0.789924	0.593104	0.519644	0.765428	-0.987424	-1.68068	biosynthetic process;cellular biosynthetic process;cellular component disassembly;cellular component disassembly at cellular level;cellular component organization;cellular component organization at cellular level;cellular component organization or biogenesis;cellular component organization or biogenesis at cellular level;cellular macromolecular complex disassembly;cellular macromolecular complex …	structural constituent of ribosome;structural molecule activity	cell part;cytoplasmic part;intracellular membrane-bounded organelle;intracellular organelle;intracellular organelle part;intracellular part;large ribosomal subunit;macromolecular complex;membrane;membrane-bounded organelle;mitochondrial inner membrane;mitochondrial large ribosomal subunit;mitochondrial membrane;mitochondrial part;mitochondrion;organellar large ribosomal subunit;organelle;organell…	20.2377	0	Cluster 3	26	26	26	69.6	69.6	69.6	33.419	0	323.31	89501000000	2085	0.99743	0.980498	0.74226	0.800401	0.601667	0.617288	0.746411	0.666866	0.529288	0.486986	0.582316	0.546757	0.653896	0.719579	0.529864	0.494413	0.364603
39S ribosomal protein L16, mitochondrial	Q9NX20;E9PI14	Q9NX20	MRPL16	*	*	*	*			0.758991	0.601529	0.57611	0.760588	-1.16812	-1.5291	biosynthetic process;cellular biosynthetic process;cellular component disassembly;cellular component disassembly at cellular level;cellular component organization;cellular component organization at cellular level;cellular component organization or biogenesis;cellular component organization or biogenesis at cellular level;cellular macromolecular complex disassembly;cellular macromolecular complex …	binding;nucleic acid binding;RNA binding;rRNA binding;structural constituent of ribosome;structural molecule activity	cell part;cytoplasmic part;intracellular organelle part;intracellular part;large ribosomal subunit;macromolecular complex;membrane;mitochondrial inner membrane;mitochondrial large ribosomal subunit;mitochondrial membrane;mitochondrial part;organellar large ribosomal subunit;organelle inner membrane;organelle membrane;organelle part;ribonucleoprotein complex	18.0638	0	Cluster 3	12	12	12	54.2	54.2	54.2	28.449	0	323.31	39509000000	378	0.898676	0.897802	0.829412	0.831763	0.552913	0.543378	0.650057	0.646697	0.60189	0.477907	0.589567	0.643058	0.705496	0.729251	0.654913	0.53387	0.428977
39S ribosomal protein L18, mitochondrial	Q9H0U6	Q9H0U6	MRPL18	*	*	*	*			0.81833	0.582415	0.546433	0.786916	-1.16389	-1.5702	biosynthetic process;cellular biosynthetic process;cellular component disassembly;cellular component disassembly at cellular level;cellular component organization;cellular component organization at cellular level;cellular component organization or biogenesis;cellular component organization or biogenesis at cellular level;cellular macromolecular complex disassembly;cellular macromolecular complex …	5S rRNA binding;binding;nucleic acid binding;RNA binding;rRNA binding;structural constituent of ribosome;structural molecule activity	cell part;cytoplasmic part;extracellular region part;extracellular space;intracellular membrane-bounded organelle;intracellular non-membrane-bounded organelle;intracellular organelle;intracellular organelle part;intracellular part;macromolecular complex;membrane;membrane-bounded organelle;mitochondrial inner membrane;mitochondrial membrane;mitochondrial part;mitochondrial ribosome;mitochondrion;n…	25.7535	0	Cluster 3	8	8	8	46.7	46.7	46.7	20.576	0	323.31	50178000000	221	0.962131	1.01381	0.787363	0.797821	0.655563	0.69329	0.6324	0.621612	0.51994	0.616347	0.523633	0.580555	0.674318	0.699236	0.527786	0.506645	0.436659
39S ribosomal protein L19, mitochondrial	P49406;S4R3W9;A0A0A0MRF4;H7C2J0;S4R455	P49406;S4R3W9	MRPL19	*	*	*	*			0.878346	0.58217	0.487775	0.787157	-1.27857	-1.45688	biosynthetic process;cellular biosynthetic process;cellular component disassembly;cellular component disassembly at cellular level;cellular component organization;cellular component organization at cellular level;cellular component organization or biogenesis;cellular component organization or biogenesis at cellular level;cellular macromolecular complex disassembly;cellular macromolecular complex …	structural constituent of ribosome;structural molecule activity	cell part;cytoplasmic part;intracellular membrane-bounded organelle;intracellular non-membrane-bounded organelle;intracellular organelle;intracellular organelle part;intracellular part;macromolecular complex;membrane;membrane-bounded organelle;mitochondrial inner membrane;mitochondrial membrane;mitochondrial part;non-membrane-bounded organelle;nuclear membrane;nuclear part;nucleus;organelle;organ…	24.2975	0	Cluster 3	19	19	19	57.5	57.5	57.5	33.535	0	323.31	75999000000	713	1.05715	1.08109	0.858014	0.89973	0.69871	0.675376	0.667977	0.682166	0.500797	0.50989	0.559998	0.572193	0.673528	0.702946	0.50732	0.478981	0.272453
39S ribosomal protein L2, mitochondrial	Q5T653;C9IY40;C9JZW2;C9JZG7	Q5T653	MRPL2	*	*	*	*			0.786161	0.608348	0.522308	0.77482	-1.09592	-1.59572	biosynthetic process;cellular biosynthetic process;cellular component disassembly;cellular component disassembly at cellular level;cellular component organization;cellular component organization at cellular level;cellular component organization or biogenesis;cellular component organization or biogenesis at cellular level;cellular macromolecular complex disassembly;cellular macromolecular complex …	structural constituent of ribosome;structural molecule activity	cell part;cytoplasmic part;intracellular non-membrane-bounded organelle;intracellular organelle;intracellular organelle part;intracellular part;macromolecular complex;membrane;mitochondrial inner membrane;mitochondrial membrane;mitochondrial part;non-membrane-bounded organelle;organelle;organelle inner membrane;organelle membrane;organelle part;ribonucleoprotein complex;ribosome	19.5464	0	Cluster 3	12	12	12	37.4	37.4	37.4	33.3	0	323.31	46406000000	428	0.841011	1.02549	0.831009	0.808993	0.605949	0.604511	0.733512	0.662113	0.614697	0.566724	0.521123	0.551918	0.738605	0.733427	0.514665	0.532846	0.428905
39S ribosomal protein L20, mitochondrial	Q9BYC9;I3L2X1;Q9BYC9-2	Q9BYC9	MRPL20	*	*	*	*			0.722758	0.594312	0.539107	0.722552	-0.862545	-1.71618	biosynthetic process;cellular biosynthetic process;cellular component disassembly;cellular component disassembly at cellular level;cellular component organization;cellular component organization at cellular level;cellular component organization or biogenesis;cellular component organization or biogenesis at cellular level;cellular macromolecular complex disassembly;cellular macromolecular complex …	binding;nucleic acid binding;RNA binding;rRNA binding;structural constituent of ribosome;structural molecule activity	cell part;cytoplasmic part;intracellular non-membrane-bounded organelle;intracellular organelle;intracellular organelle part;intracellular part;macromolecular complex;membrane;mitochondrial inner membrane;mitochondrial membrane;mitochondrial part;mitochondrial ribosome;non-membrane-bounded organelle;organellar ribosome;organelle;organelle inner membrane;organelle membrane;organelle part;ribonucle…	14.9648	0.000401914	Cluster 3	9	9	9	41.6	41.6	41.6	17.442	0	323.31	27193000000	420	0.907605	0.913761	0.713451	0.735893	0.548545	0.517296	0.647007	0.709481	0.546688	0.502786	0.605527	0.554381	0.583396	0.71654	0.584395	0.497907	0.402693
39S ribosomal protein L21, mitochondrial	Q7Z2W9;Q7Z2W9-2;F5H7V8;H3BUY0	Q7Z2W9;Q7Z2W9-2;F5H7V8	MRPL21	*	*	*	*			0.813939	0.572279	0.508646	0.743148	-0.856847	-1.78117	biosynthetic process;cellular biosynthetic process;cellular component disassembly;cellular component disassembly at cellular level;cellular component organization;cellular component organization at cellular level;cellular component organization or biogenesis;cellular component organization or biogenesis at cellular level;cellular macromolecular complex disassembly;cellular macromolecular complex …	structural constituent of ribosome;structural molecule activity	cell part;cytoplasmic part;intracellular non-membrane-bounded organelle;intracellular organelle;intracellular organelle part;intracellular part;macromolecular complex;membrane;mitochondrial inner membrane;mitochondrial membrane;mitochondrial part;non-membrane-bounded organelle;organelle;organelle inner membrane;organelle membrane;organelle part;ribonucleoprotein complex;ribosome	23.3244	0	Cluster 3	12	12	12	62.4	62.4	62.4	22.814	0	323.31	61399000000	585	1.00642	0.978967	0.820416	0.834616	0.580097	0.66312	0.660057	0.625638	0.529605	0.539787	0.529031	0.549556	0.673852	0.575285	0.489869	0.543385	0.393448
39S ribosomal protein L22, mitochondrial	E7ESL0;J3KQY1;Q9NWU5;Q9NWU5-2;Q9NWU5-3	E7ESL0;J3KQY1;Q9NWU5;Q9NWU5-2;Q9NWU5-3	MRPL22	*	*	*	*			0.870857	0.526579	0.539859	0.791294	-1.24919	-1.4794	biosynthetic process;cellular biosynthetic process;cellular component disassembly;cellular component disassembly at cellular level;cellular component organization;cellular component organization at cellular level;cellular component organization or biogenesis;cellular component organization or biogenesis at cellular level;cellular macromolecular complex disassembly;cellular macromolecular complex …	structural constituent of ribosome;structural molecule activity	cell part;cytoplasmic part;intracellular membrane-bounded organelle;intracellular organelle;intracellular organelle part;intracellular part;large ribosomal subunit;macromolecular complex;membrane;membrane-bounded organelle;mitochondrial inner membrane;mitochondrial membrane;mitochondrial part;mitochondrion;organelle;organelle inner membrane;organelle membrane;organelle part;ribonucleoprotein comp…	23.0528	0	Cluster 3	9	9	9	42.5	42.5	42.5	24.325	0	323.31	38659000000	481	1.04656	1.01573	0.840583	0.887401	0.680993	0.753874	0.587366	0.540115	0.496225	0.598467	0.504422	0.432877	0.67628	0.711618	0.503801	0.466674	0.405265
39S ribosomal protein L23, mitochondrial	Q16540;A6NJD9;A8MVT4;A8MYK1;H7C2P7	Q16540;A6NJD9;A8MVT4;A8MYK1;H7C2P7	MRPL23	*	*	*	*			0.808798	0.567654	0.508085	0.799543	-1.06227	-1.62181	biosynthetic process;cellular biosynthetic process;cellular component disassembly;cellular component disassembly at cellular level;cellular component organization;cellular component organization at cellular level;cellular component organization or biogenesis;cellular component organization or biogenesis at cellular level;cellular macromolecular complex disassembly;cellular macromolecular complex …	binding;nucleic acid binding;nucleotide binding;RNA binding;structural constituent of ribosome;structural molecule activity	cell part;cytoplasmic part;intracellular membrane-bounded organelle;intracellular non-membrane-bounded organelle;intracellular organelle;intracellular organelle part;intracellular part;large ribosomal subunit;macromolecular complex;membrane;membrane-bounded organelle;mitochondrial inner membrane;mitochondrial large ribosomal subunit;mitochondrial membrane;mitochondrial part;mitochondrion;non-memb…	20.2748	0	Cluster 3	11	11	11	61.4	61.4	61.4	17.781	0	323.31	53809000000	287	1.01541	1.01257	0.819036	0.827424	0.598695	0.579653	0.622389	0.622473	0.531881	0.521324	0.538235	0.569622	0.595212	0.61868	0.532946	0.492237	0.443419
39S ribosomal protein L24, mitochondrial	Q96A35;X6RJ73;X6RHI2;X6RIR5	Q96A35;X6RJ73;X6RHI2	MRPL24	*	*	*	*			0.835088	0.566222	0.481552	0.766849	-1.01329	-1.63642	biosynthetic process;cellular biosynthetic process;cellular component disassembly;cellular component disassembly at cellular level;cellular component organization;cellular component organization at cellular level;cellular component organization or biogenesis;cellular component organization or biogenesis at cellular level;cellular macromolecular complex disassembly;cellular macromolecular complex …	structural constituent of ribosome;structural molecule activity	cell part;cytoplasmic part;intracellular non-membrane-bounded organelle;intracellular organelle;intracellular organelle part;intracellular part;macromolecular complex;membrane;mitochondrial inner membrane;mitochondrial membrane;mitochondrial part;non-membrane-bounded organelle;organelle;organelle inner membrane;organelle membrane;organelle part;ribonucleoprotein complex;ribosome	17.8741	0.000663594	Cluster 3	15	15	15	63	63	63	24.915	0	323.31	52000000000	469	1.01935	0.989584	0.841675	0.819413	0.651491	0.689021	0.651358	0.648443	0.519633	0.511878	0.526479	0.539539	0.651402	0.705387	0.517716	0.482849	0.263611
39S ribosomal protein L27, mitochondrial	Q9P0M9;D6RAN8;H7C5U8;D6RE11;B3KN43	Q9P0M9;D6RAN8;H7C5U8	MRPL27	*	*	*	*			0.814087	0.599714	0.513072	0.740717	-0.971482	-1.69611	biosynthetic process;cellular biosynthetic process;cellular component disassembly;cellular component disassembly at cellular level;cellular component organization;cellular component organization at cellular level;cellular component organization or biogenesis;cellular component organization or biogenesis at cellular level;cellular macromolecular complex disassembly;cellular macromolecular complex …	structural constituent of ribosome;structural molecule activity	cell part;cytoplasmic part;intracellular non-membrane-bounded organelle;intracellular organelle;intracellular organelle part;intracellular part;large ribosomal subunit;macromolecular complex;membrane;mitochondrial inner membrane;mitochondrial large ribosomal subunit;mitochondrial membrane;mitochondrial part;non-membrane-bounded organelle;organellar large ribosomal subunit;organelle;organelle inne…	21.0416	0	Cluster 3	7	7	7	48.6	48.6	48.6	16.073	0	323.31	69177000000	422	0.866873	0.968373	0.817675	0.856559	0.72987	0.645174	0.661807	0.565305	0.551365	0.607258	0.590053	0.622499	0.675755	0.613338	0.466304	0.455986	0.489778
39S ribosomal protein L28, mitochondrial	Q13084;A2IDC6;Q4TT37;A2IDC7	Q13084;A2IDC6;Q4TT37;A2IDC7	MRPL28	*	*	*	*			0.811674	0.538866	0.54112	0.785328	-1.12565	-1.55134	biosynthetic process;cellular biosynthetic process;cellular component disassembly;cellular component disassembly at cellular level;cellular component organization;cellular component organization at cellular level;cellular component organization or biogenesis;cellular component organization or biogenesis at cellular level;cellular macromolecular complex disassembly;cellular macromolecular complex …	structural constituent of ribosome;structural molecule activity	cell part;cytoplasm;cytoplasmic part;intracellular membrane-bounded organelle;intracellular non-membrane-bounded organelle;intracellular organelle;intracellular organelle part;intracellular part;macromolecular complex;membrane;membrane-bounded organelle;mitochondrial inner membrane;mitochondrial membrane;mitochondrial part;mitochondrial ribosome;mitochondrion;non-membrane-bounded organelle;nuclea…	17.6533	0.00020202	Cluster 3	23	23	23	77	77	77	30.156	0	323.31	78289000000	1142	0.954541	0.976165	0.86829	0.862863	0.598142	0.610046	0.589423	0.64194	0.487424	0.49649	0.502715	0.515204	0.71193	0.674208	0.530341	0.569988	0.390207
39S ribosomal protein L3, mitochondrial	H0Y9G6;E7ETU7;P09001;E9PF06;D6RC14;D6RBQ5	H0Y9G6;E7ETU7;P09001;E9PF06;D6RC14	MRPL3	*	*	*	*			0.804531	0.574598	0.605443	0.746261	-1.11667	-1.61416	biosynthetic process;cellular biosynthetic process;cellular component disassembly;cellular component disassembly at cellular level;cellular component organization;cellular component organization at cellular level;cellular component organization or biogenesis;cellular component organization or biogenesis at cellular level;cellular macromolecular complex disassembly;cellular macromolecular complex …	binding;nucleic acid binding;RNA binding;structural constituent of ribosome;structural molecule activity	cell part;cytoplasmic part;intracellular non-membrane-bounded organelle;intracellular organelle;intracellular organelle part;intracellular part;large ribosomal subunit;macromolecular complex;membrane;mitochondrial inner membrane;mitochondrial large ribosomal subunit;mitochondrial membrane;mitochondrial part;non-membrane-bounded organelle;organellar large ribosomal subunit;organelle;organelle inne…	26.2618	0	Cluster 3	20	20	20	55.9	55.9	55.9	40.47	0	323.31	107600000000	616	0.937043	1.01953	0.853324	0.868618	0.566094	0.582581	0.657523	0.62645	0.550228	0.575044	0.541941	0.496403	0.706145	0.773441	0.643959	0.634612	0.379201
39S ribosomal protein L32, mitochondrial	Q9BYC8	Q9BYC8	MRPL32	*	*	*	*			0.90635	0.518838	0.515745	0.773747	-1.13457	-1.58011	biosynthetic process;cellular biosynthetic process;cellular component disassembly;cellular component disassembly at cellular level;cellular component organization;cellular component organization at cellular level;cellular component organization or biogenesis;cellular component organization or biogenesis at cellular level;cellular macromolecular complex disassembly;cellular macromolecular complex …	structural constituent of ribosome;structural molecule activity	cell part;cytoplasmic part;intracellular non-membrane-bounded organelle;intracellular organelle;intracellular organelle part;intracellular part;large ribosomal subunit;macromolecular complex;membrane;mitochondrial inner membrane;mitochondrial membrane;mitochondrial part;mitochondrial ribosome;non-membrane-bounded organelle;organellar ribosome;organelle;organelle inner membrane;organelle membrane;…	25.2099	0	Cluster 3	8	8	8	34	34	34	21.405	0	323.31	36227000000	300	0.96004	1.09091	0.822635	0.889632	0.829253	0.84563	0.676575	0.54488	0.499955	0.458822	0.432366	0.500433	0.680801	0.719844	0.554961	0.475796	0.334705
39S ribosomal protein L33, mitochondrial	O75394	O75394	MRPL33	*	*	*	*			0.754057	0.543702	0.44827	0.779789	-0.732279	-1.79354	biosynthetic process;cellular biosynthetic process;cellular component disassembly;cellular component disassembly at cellular level;cellular component organization;cellular component organization at cellular level;cellular component organization or biogenesis;cellular component organization or biogenesis at cellular level;cellular macromolecular complex disassembly;cellular macromolecular complex …	structural constituent of ribosome;structural molecule activity	cell part;cytoplasmic part;intracellular organelle part;intracellular part;large ribosomal subunit;macromolecular complex;membrane;mitochondrial inner membrane;mitochondrial large ribosomal subunit;mitochondrial membrane;mitochondrial part;organellar large ribosomal subunit;organelle inner membrane;organelle membrane;organelle part;ribonucleoprotein complex	15.695	0.000145833	Cluster 3	3	3	3	41.5	41.5	41.5	7.6191	0	323.31	18689000000	141	0.826386	1.04029	0.759024	0.742704	0.556306	0.599635	0.679151	0.675477	0.398358	0.489862	0.518295	0.501072	0.528901	0.687092	0.342569	0.41751	0.379693
39S ribosomal protein L35, mitochondrial	Q9NZE8;D3YTC1;Q9NZE8-2	Q9NZE8;D3YTC1;Q9NZE8-2	MRPL35	*	*	*	*			0.793387	0.60638	0.523715	0.751731	-1.31946	-1.35575	biosynthetic process;cellular biosynthetic process;cellular component disassembly;cellular component disassembly at cellular level;cellular component organization;cellular component organization at cellular level;cellular component organization or biogenesis;cellular component organization or biogenesis at cellular level;cellular macromolecular complex disassembly;cellular macromolecular complex …	structural constituent of ribosome;structural molecule activity	cell part;cytoplasmic part;intracellular non-membrane-bounded organelle;intracellular organelle;intracellular organelle part;intracellular part;macromolecular complex;membrane;mitochondrial inner membrane;mitochondrial membrane;mitochondrial part;mitochondrial ribosome;non-membrane-bounded organelle;organellar ribosome;organelle;organelle inner membrane;organelle membrane;organelle part;ribonucle…	15.5276	0	Cluster 3	6	6	6	18.6	18.6	18.6	21.514	0	21.06	13643000000	109	0.759951	0.883187	0.766033	0.7178	1.0312	0.602151	0.56182	0.61801	0.558074	0.568527	0.730041	0.601807	0.62238	0.628421	0.628626	0.615125	0.355
39S ribosomal protein L37, mitochondrial	Q9BZE1;S4R369;A6NHR2;H0Y4J2	Q9BZE1;S4R369	MRPL37	*	*	*	*			0.880344	0.505543	0.471626	0.800838	-1.002	-1.65635	biosynthetic process;cellular biosynthetic process;cellular component disassembly;cellular component disassembly at cellular level;cellular component organization;cellular component organization at cellular level;cellular component organization or biogenesis;cellular component organization or biogenesis at cellular level;cellular macromolecular complex disassembly;cellular macromolecular complex …	structural constituent of ribosome;structural molecule activity	cell part;cytoplasmic part;intracellular membrane-bounded organelle;intracellular non-membrane-bounded organelle;intracellular organelle;intracellular organelle part;intracellular part;macromolecular complex;membrane;membrane-bounded organelle;mitochondrial inner membrane;mitochondrial membrane;mitochondrial part;mitochondrial ribosome;mitochondrion;non-membrane-bounded organelle;organellar ribos…	20.5848	0.000315271	Cluster 3	31	31	31	75.2	75.2	75.2	48.117	0	323.31	193440000000	2264	1.10588	1.11636	0.85986	0.851927	0.679796	0.668246	0.58714	0.519276	0.433631	0.396856	0.538766	0.557589	0.609281	0.585885	0.447767	0.466295	0.365418
39S ribosomal protein L39, mitochondrial	Q9NYK5;Q9NYK5-2;C9JG87	Q9NYK5;Q9NYK5-2;C9JG87	MRPL39	*	*	*	*			0.881303	0.583385	0.48987	0.767176	-1.28419	-1.43754	biosynthetic process;cellular biosynthetic process;cellular component disassembly;cellular component disassembly at cellular level;cellular component organization;cellular component organization at cellular level;cellular component organization or biogenesis;cellular component organization or biogenesis at cellular level;cellular macromolecular complex disassembly;cellular macromolecular complex …	binding;nucleotide binding	cell part;cytoplasmic part;intracellular non-membrane-bounded organelle;intracellular organelle;intracellular organelle part;intracellular part;macromolecular complex;membrane;mitochondrial inner membrane;mitochondrial membrane;mitochondrial part;mitochondrial ribosome;non-membrane-bounded organelle;organellar ribosome;organelle;organelle inner membrane;organelle membrane;organelle part;ribonucle…	21.278	0.000104712	Cluster 3	24	24	24	68.6	68.6	68.6	38.711	0	323.31	110890000000	898	1.07649	1.12032	0.903652	0.903444	0.67339	0.610528	0.71056	0.734341	0.471827	0.45973	0.558233	0.565617	0.774181	0.723541	0.546505	0.472288	0.1791
39S ribosomal protein L4, mitochondrial	Q9BYD3;K7ES61;X6RAY8;Q9BYD3-2;K7ELQ0;K7EKI4;K7ELF1;K7EJ73	Q9BYD3;K7ES61;X6RAY8;Q9BYD3-2	MRPL4	*	*	*	*			0.83774	0.584293	0.482519	0.783089	-1.24448	-1.44316	biosynthetic process;cellular biosynthetic process;cellular component disassembly;cellular component disassembly at cellular level;cellular component organization;cellular component organization at cellular level;cellular component organization or biogenesis;cellular component organization or biogenesis at cellular level;cellular macromolecular complex disassembly;cellular macromolecular complex …	structural constituent of ribosome;structural molecule activity	cell part;cytoplasmic part;cytosolic part;cytosolic ribosome;intracellular non-membrane-bounded organelle;intracellular organelle;intracellular organelle part;intracellular part;macromolecular complex;membrane;mitochondrial inner membrane;mitochondrial membrane;mitochondrial part;non-membrane-bounded organelle;organelle;organelle inner membrane;organelle membrane;organelle part;ribonucleoprotein …	17.4044	0.0004	Cluster 3	16	16	16	67.5	67.5	67.5	34.919	0	323.31	122680000000	926	1.04166	1.07076	0.843224	0.85944	0.59105	0.620297	0.720961	0.728616	0.47031	0.512005	0.540337	0.53353	0.65809	0.666449	0.43967	0.436797	0.322751
39S ribosomal protein L40, mitochondrial	Q9NQ50	Q9NQ50	MRPL40	*	*	*	*			0.930721	0.52638	0.550707	0.69543	-1.2908	-1.41243	anatomical structure morphogenesis;biosynthetic process;cellular biosynthetic process;cellular component disassembly;cellular component disassembly at cellular level;cellular component organization;cellular component organization at cellular level;cellular component organization or biogenesis;cellular component organization or biogenesis at cellular level;cellular macromolecular complex disassemb…		cell part;cytoplasmic part;intracellular membrane-bounded organelle;intracellular non-membrane-bounded organelle;intracellular organelle;intracellular organelle part;intracellular part;macromolecular complex;membrane;membrane-bounded organelle;mitochondrial inner membrane;mitochondrial membrane;mitochondrial part;mitochondrial ribosome;mitochondrion;non-membrane-bounded organelle;nuclear part;nuc…	19.0656	0	Cluster 3	9	9	9	42.2	42.2	42.2	24.49	0	323.31	53257000000	830	1.18476	1.13218	0.71509	0.665326	0.931635	0.955336	0.580733	0.600522	0.489478	0.483931	0.501901	0.501715	0.545684	0.578627	0.475387	0.518303	0.573477
39S ribosomal protein L41, mitochondrial	Q8IXM3	Q8IXM3	MRPL41	*	*	*	*			0.78814	0.530086	0.514826	0.74464	-0.873052	-1.70464	apoptosis;biosynthetic process;cell cycle;cell death;cellular biosynthetic process;cellular component disassembly;cellular component disassembly at cellular level;cellular component organization;cellular component organization at cellular level;cellular component organization or biogenesis;cellular component organization or biogenesis at cellular level;cellular macromolecular complex disassembly;…	structural constituent of ribosome;structural molecule activity	cell part;cytoplasmic part;intracellular membrane-bounded organelle;intracellular organelle;intracellular organelle part;intracellular part;large ribosomal subunit;macromolecular complex;membrane;membrane-bounded organelle;mitochondrial inner membrane;mitochondrial large ribosomal subunit;mitochondrial membrane;mitochondrial part;mitochondrion;organellar large ribosomal subunit;organelle;organell…	15.1392	0.000779221	Cluster 3	7	7	7	65	65	65	15.383	0	279.12	38028000000	333	1.01549	1.03155	0.759017	0.777248	0.640618	0.504916	0.703221	0.617651	0.457497	0.440917	0.504513	0.456717	0.606074	0.667918	0.516105	0.531339	0.374421
39S ribosomal protein L42, mitochondrial	S4R360;J3KPP0;S4R2Z7;Q9Y6G3	S4R360;J3KPP0;S4R2Z7;Q9Y6G3	MRPL42	*	*	*	*			0.792682	0.510962	0.471517	0.782646	-0.750798	-1.80701	biosynthetic process;cellular biosynthetic process;cellular component disassembly;cellular component disassembly at cellular level;cellular component organization;cellular component organization at cellular level;cellular component organization or biogenesis;cellular component organization or biogenesis at cellular level;cellular macromolecular complex disassembly;cellular macromolecular complex …	structural constituent of ribosome;structural molecule activity	cell part;cytoplasmic part;intracellular membrane-bounded organelle;intracellular organelle;intracellular organelle part;intracellular part;macromolecular complex;membrane;membrane-bounded organelle;mitochondrial inner membrane;mitochondrial membrane;mitochondrial part;mitochondrial small ribosomal subunit;mitochondrion;organellar small ribosomal subunit;organelle;organelle inner membrane;organel…	18.1173	0	Cluster 3	8	8	8	61.7	61.7	61.7	14.882	0	323.31	22557000000	382	0.898906	1.10248	0.809724	0.808865	0.631891	0.504232	0.63354	0.584262	0.525406	0.438808	0.428867	0.454888	0.605371	0.628847	0.431114	0.427869	0.413026
39S ribosomal protein L43, mitochondrial	Q8N983-4;H0Y6Y8;B1AL05;Q8N983-3;Q8N983-2;Q8N983;Q8N983-6;Q8N983-7;H0YBU8;M0R051	Q8N983-4;H0Y6Y8;B1AL05;Q8N983-3;Q8N983-2;Q8N983;Q8N983-6;Q8N983-7;H0YBU8	MRPL43	*	*	*	*			0.823397	0.540302	0.493728	0.795992	-0.960657	-1.69276	biosynthetic process;cellular biosynthetic process;cellular component disassembly;cellular component disassembly at cellular level;cellular component organization;cellular component organization at cellular level;cellular component organization or biogenesis;cellular component organization or biogenesis at cellular level;cellular macromolecular complex disassembly;cellular macromolecular complex …	structural constituent of ribosome;structural molecule activity	cell part;cytoplasmic part;intracellular non-membrane-bounded organelle;intracellular organelle;intracellular organelle part;intracellular part;macromolecular complex;membrane;mitochondrial inner membrane;mitochondrial membrane;mitochondrial part;mitochondrial ribosome;non-membrane-bounded organelle;organellar ribosome;organelle;organelle inner membrane;organelle membrane;organelle part;ribonucle…	20.3757	0.000204082	Cluster 3	12	12	12	76.7	76.7	76.7	17.853	0	323.31	58851000000	337	1.07106	1.00674	0.856671	0.825268	0.60994	0.570701	0.650105	0.669471	0.442526	0.441854	0.504757	0.5331	0.608379	0.655193	0.492071	0.553729	0.369365
39S ribosomal protein L44, mitochondrial	Q9H9J2	Q9H9J2	MRPL44	*	*	*	*			0.844908	0.560291	0.499596	0.735913	-0.86301	-1.7777	biosynthetic process;cellular biosynthetic process;cellular component disassembly;cellular component disassembly at cellular level;cellular component organization;cellular component organization at cellular level;cellular component organization or biogenesis;cellular component organization or biogenesis at cellular level;cellular macromolecular complex disassembly;cellular macromolecular complex …	catalytic activity;endonuclease activity;endonuclease activity, active with either ribo- or deoxyribonucleic acids and producing 5'-phosphomonoesters;endoribonuclease activity;endoribonuclease activity, producing 5'-phosphomonoesters;hydrolase activity;hydrolase activity, acting on ester bonds;nuclease activity;ribonuclease activity;ribonuclease III activity	cell part;cytoplasmic part;intracellular non-membrane-bounded organelle;intracellular organelle;intracellular organelle part;intracellular part;macromolecular complex;membrane;mitochondrial inner membrane;mitochondrial membrane;mitochondrial part;non-membrane-bounded organelle;organelle;organelle inner membrane;organelle membrane;organelle part;ribonucleoprotein complex;ribosome	24.2241	0	Cluster 3	22	22	22	72.3	72.3	72.3	37.535	0	323.31	100520000000	831	0.991264	1.04999	0.858401	0.851277	0.659798	0.658719	0.702713	0.632924	0.507632	0.465417	0.527237	0.525824	0.659094	0.666359	0.439134	0.491399	0.339161
39S ribosomal protein L45, mitochondrial	A0A087X2D5;Q9BRJ2;A0A0G2JMS5;A0A087WU62	A0A087X2D5;Q9BRJ2;A0A0G2JMS5;A0A087WU62	MRPL45	*	*	*	*			0.924455	0.533477	0.458594	0.790729	-1.19923	-1.50802	biosynthetic process;cellular biosynthetic process;cellular component disassembly;cellular component disassembly at cellular level;cellular component organization;cellular component organization at cellular level;cellular component organization or biogenesis;cellular component organization or biogenesis at cellular level;cellular macromolecular complex disassembly;cellular macromolecular complex …		cell part;cytoplasmic part;intracellular membrane-bounded organelle;intracellular non-membrane-bounded organelle;intracellular organelle;intracellular organelle part;intracellular part;macromolecular complex;membrane;membrane-bounded organelle;mitochondrial inner membrane;mitochondrial membrane;mitochondrial part;mitochondrion;non-membrane-bounded organelle;organelle;organelle inner membrane;orga…	22.3343	0	Cluster 3	20	20	20	70.6	70.6	70.6	35.29	0	323.31	81184000000	701	1.19564	1.12582	0.907301	0.936119	0.710937	0.670912	0.69667	0.675009	0.458845	0.353939	0.514982	0.501418	0.685054	0.749198	0.425513	0.407827	0.243992
39S ribosomal protein L46, mitochondrial	Q9H2W6;A0A087WT90;A0A087WT51;H0YN64	Q9H2W6	MRPL46	*	*	*	*			0.942088	0.548297	0.475482	0.735573	-1.18456	-1.51687	biosynthetic process;cellular biosynthetic process;cellular component disassembly;cellular component disassembly at cellular level;cellular component organization;cellular component organization at cellular level;cellular component organization or biogenesis;cellular component organization or biogenesis at cellular level;cellular macromolecular complex disassembly;cellular macromolecular complex …	catalytic activity;hydrolase activity	cell junction;cell part;cytoplasmic part;intracellular membrane-bounded organelle;intracellular non-membrane-bounded organelle;intracellular organelle;intracellular organelle part;intracellular part;macromolecular complex;membrane;membrane-bounded organelle;mitochondrial inner membrane;mitochondrial membrane;mitochondrial part;mitochondrion;non-membrane-bounded organelle;nuclear part;nucleoplasm;…	21.2094	0	Cluster 3	14	14	14	57	57	57	31.705	0	323.31	100410000000	809	1.07283	1.09144	0.793831	0.795022	0.932784	0.966619	0.681125	0.584674	0.537383	0.507279	0.487007	0.492311	0.606314	0.60733	0.442088	0.419227	0.395729
39S ribosomal protein L47, mitochondrial	Q9HD33-2;Q9HD33;Q9HD33-3	Q9HD33-2;Q9HD33;Q9HD33-3	MRPL47	*	*	*	*			0.819492	0.54782	0.547181	0.765508	-1.02043	-1.65958	biosynthetic process;cellular biosynthetic process;cellular component disassembly;cellular component disassembly at cellular level;cellular component organization;cellular component organization at cellular level;cellular component organization or biogenesis;cellular component organization or biogenesis at cellular level;cellular macromolecular complex disassembly;cellular macromolecular complex …	structural constituent of ribosome;structural molecule activity	cell part;cytoplasmic part;intracellular membrane-bounded organelle;intracellular organelle;intracellular organelle part;intracellular part;large ribosomal subunit;macromolecular complex;membrane;membrane-bounded organelle;mitochondrial inner membrane;mitochondrial large ribosomal subunit;mitochondrial membrane;mitochondrial part;mitochondrion;organellar large ribosomal subunit;organelle;organell…	20.9578	0	Cluster 3	19	19	19	53.9	53.9	53.9	27.085	0	321.13	70782000000	520	0.929043	1.04338	0.809557	0.856711	0.664526	0.613731	0.644642	0.549482	0.531742	0.485707	0.550021	0.525326	0.753143	0.666513	0.561706	0.520716	0.382293
39S ribosomal protein L48, mitochondrial	F5H702;Q96GC5-3;Q96GC5;F5H8D0	F5H702;Q96GC5-3;Q96GC5	MRPL48	*	*	*	*			0.941402	0.534652	0.492114	0.757119	-1.25427	-1.47102	biosynthetic process;cellular biosynthetic process;cellular component disassembly;cellular component disassembly at cellular level;cellular component organization;cellular component organization at cellular level;cellular component organization or biogenesis;cellular component organization or biogenesis at cellular level;cellular macromolecular complex disassembly;cellular macromolecular complex …		cell part;cytoplasmic part;intracellular non-membrane-bounded organelle;intracellular organelle;intracellular organelle part;intracellular part;macromolecular complex;membrane;mitochondrial inner membrane;mitochondrial membrane;mitochondrial part;mitochondrial ribosome;non-membrane-bounded organelle;organellar ribosome;organelle;organelle inner membrane;organelle membrane;organelle part;ribonucle…	24.261	0	Cluster 3	6	6	6	74.3	74.3	74.3	12.77	0	323.31	51247000000	390	1.1829	1.16612	0.745313	0.708525	0.931493	0.914066	0.569943	0.589496	0.495267	0.503827	0.532672	0.516704	0.615636	0.656757	0.373993	0.45597	0.364614
39S ribosomal protein L49, mitochondrial	Q13405;H0YDP7;E9PNF1;E9PI78	Q13405;H0YDP7	MRPL49	*	*	*	*			0.895523	0.508146	0.47623	0.822146	-1.10095	-1.60109	biosynthetic process;cellular biosynthetic process;cellular component disassembly;cellular component disassembly at cellular level;cellular component organization;cellular component organization at cellular level;cellular component organization or biogenesis;cellular component organization or biogenesis at cellular level;cellular macromolecular complex disassembly;cellular macromolecular complex …	structural constituent of ribosome;structural molecule activity	cell part;cytoplasmic part;intracellular non-membrane-bounded organelle;intracellular organelle;intracellular organelle part;intracellular part;large ribosomal subunit;macromolecular complex;membrane;mitochondrial inner membrane;mitochondrial large ribosomal subunit;mitochondrial membrane;mitochondrial part;mitochondrial ribosome;non-membrane-bounded organelle;organellar large ribosomal subunit;o…	25.1507	0	Cluster 3	13	13	13	63.3	63.3	63.3	19.198	0	323.31	60566000000	519	1.06316	1.0516	0.9053	0.889049	0.753032	0.71099	0.587229	0.582926	0.476492	0.403579	0.447544	0.551103	0.607969	0.616494	0.452267	0.437628	0.312148
39S ribosomal protein L50, mitochondrial	Q8N5N7;Q8N5N7-2	Q8N5N7;Q8N5N7-2	MRPL50	*	*	*	*			0.86894	0.52914	0.458912	0.753897	-1.0343	-1.57659	biosynthetic process;cellular biosynthetic process;cellular component disassembly;cellular component disassembly at cellular level;cellular component organization;cellular component organization at cellular level;cellular component organization or biogenesis;cellular component organization or biogenesis at cellular level;cellular macromolecular complex disassembly;cellular macromolecular complex …		cell part;cytoplasmic part;intracellular non-membrane-bounded organelle;intracellular organelle;intracellular organelle part;intracellular part;macromolecular complex;membrane;mitochondrial inner membrane;mitochondrial membrane;mitochondrial part;non-membrane-bounded organelle;organelle;organelle inner membrane;organelle membrane;organelle part;ribonucleoprotein complex;ribosome	14.8501	0.000812261	Cluster 3	11	11	11	67.1	67.1	67.1	18.325	0	323.31	75500000000	739	1.03587	1.08351	0.819604	0.833627	0.730938	0.710087	0.548894	0.63674	0.450809	0.510886	0.529779	0.497732	0.624717	0.517884	0.43562	0.520876	0.330659
39S ribosomal protein L51, mitochondrial	Q4U2R6;M0R176;A0A087WU28;A0A0B4J2C1	Q4U2R6	MRPL51	*	*	*	*			0.80104	0.643503	0.380893	0.790548	-0.983872	-1.63211	biosynthetic process;cellular biosynthetic process;cellular component disassembly;cellular component disassembly at cellular level;cellular component organization;cellular component organization at cellular level;cellular component organization or biogenesis;cellular component organization or biogenesis at cellular level;cellular macromolecular complex disassembly;cellular macromolecular complex …	structural constituent of ribosome;structural molecule activity	cell part;cytoplasmic part;intracellular non-membrane-bounded organelle;intracellular organelle;intracellular organelle part;intracellular part;large ribosomal subunit;macromolecular complex;membrane;mitochondrial inner membrane;mitochondrial large ribosomal subunit;mitochondrial membrane;mitochondrial part;mitochondrial ribosome;non-membrane-bounded organelle;organellar large ribosomal subunit;o…	16.2136	0.000184615	Cluster 3	5	5	5	30.5	30.5	30.5	15.095	0	323.31	12216000000	170	0.827189	1.0988	0.836932	0.835397	0.680926	0.526995	0.800504	0.540055	0.550795	0.432187	0.647803	0.889677	0.545019	0.532559	0.18743	0.30435	0.46196
39S ribosomal protein L52, mitochondrial	Q86TS9-3;Q86TS9;G5E9P5;G3V3U6;Q86TS9-2	Q86TS9-3;Q86TS9;G5E9P5	MRPL52	*	*	*	*			0.853207	0.525978	0.404083	0.698462	-0.65104	-1.83069	biosynthetic process;cellular biosynthetic process;cellular component disassembly;cellular component disassembly at cellular level;cellular component organization;cellular component organization at cellular level;cellular component organization or biogenesis;cellular component organization or biogenesis at cellular level;cellular macromolecular complex disassembly;cellular macromolecular complex …	structural constituent of ribosome;structural molecule activity	cell part;cytoplasmic part;intracellular organelle part;intracellular part;large ribosomal subunit;macromolecular complex;membrane;mitochondrial inner membrane;mitochondrial large ribosomal subunit;mitochondrial membrane;mitochondrial part;organellar large ribosomal subunit;organelle inner membrane;organelle membrane;organelle part;ribonucleoprotein complex	15.7714	0.000693333	Cluster 3	3	3	3	41.8	41.8	41.8	13.592	0	323.31	19396000000	405	1.05086	1.00448	0.776888	0.824049	0.723117	0.73985	0.594003	0.61285	0.512466	0.462091	0.51049	0.463964	0.558571	0.53682	0.380313	0.376435	0.282529
39S ribosomal protein L53, mitochondrial	Q96EL3;B9A051	Q96EL3	MRPL53	*	*	*	*			0.951448	0.54612	0.426114	0.732752	-1.00139	-1.65504	biosynthetic process;cellular biosynthetic process;cellular component disassembly;cellular component disassembly at cellular level;cellular component organization;cellular component organization at cellular level;cellular component organization or biogenesis;cellular component organization or biogenesis at cellular level;cellular macromolecular complex disassembly;cellular macromolecular complex …		cell part;cytoplasmic part;intracellular non-membrane-bounded organelle;intracellular organelle;intracellular organelle part;intracellular part;macromolecular complex;membrane;mitochondrial inner membrane;mitochondrial membrane;mitochondrial part;non-membrane-bounded organelle;organelle;organelle inner membrane;organelle membrane;organelle part;ribonucleoprotein complex;ribosome	21.3809	0	Cluster 3	5	5	5	58.9	58.9	58.9	12.107	0	323.31	62468000000	359	1.36829	1.10175	0.788919	0.793023	0.851582	0.805122	0.648273	0.688211	0.481147	0.496217	0.487534	0.475339	0.612577	0.639938	0.365203	0.420003	0.249033
39S ribosomal protein L54, mitochondrial	Q6P161	Q6P161	MRPL54	**	*	*	*			1.05672	0.573457	0.336769	0.67086	-1.08129	-1.55652	biosynthetic process;cellular biosynthetic process;cellular component disassembly;cellular component disassembly at cellular level;cellular component organization;cellular component organization at cellular level;cellular component organization or biogenesis;cellular component organization or biogenesis at cellular level;cellular macromolecular complex disassembly;cellular macromolecular complex …		cell part;cytoplasmic part;intracellular non-membrane-bounded organelle;intracellular organelle;intracellular organelle part;intracellular part;macromolecular complex;membrane;mitochondrial inner membrane;mitochondrial membrane;mitochondrial part;non-membrane-bounded organelle;organelle;organelle inner membrane;organelle membrane;organelle part;ribonucleoprotein complex;ribosome	19.3268	0	Cluster 3	3	3	3	48.6	48.6	48.6	15.819	0	249.25	29667000000	259	1.22809	1.25917	0.810819	0.920678	1.05853	1.06303	0.674106	0.676813	0.521191	0.479366	0.526071	0.563196	0.587111	0.562372	0.293586	0.353938	0.14019
39S ribosomal protein L55, mitochondrial	Q7Z7F7;Q7Z7F7-2;X6R631;X6RIW1	Q7Z7F7;Q7Z7F7-2;X6R631	MRPL55	*	*	*	*			0.815715	0.596497	0.477402	0.684987	-0.844976	-1.72962	biosynthetic process;cellular biosynthetic process;cellular component disassembly;cellular component disassembly at cellular level;cellular component organization;cellular component organization at cellular level;cellular component organization or biogenesis;cellular component organization or biogenesis at cellular level;cellular macromolecular complex disassembly;cellular macromolecular complex …	structural constituent of ribosome;structural molecule activity	cell part;cytoplasmic part;intracellular non-membrane-bounded organelle;intracellular organelle;intracellular organelle part;intracellular part;large ribosomal subunit;macromolecular complex;membrane;mitochondrial inner membrane;mitochondrial large ribosomal subunit;mitochondrial membrane;mitochondrial part;non-membrane-bounded organelle;organellar large ribosomal subunit;organelle;organelle inne…	15.6579	0	Cluster 3	7	7	7	39.1	39.1	39.1	15.128	0	323.31	38585000000	254	0.858523	0.902848	0.662207	0.817813	0.825242	0.827654	0.714191	0.679318	0.610186	0.418792	0.642588	0.513907	0.60561	0.561138	0.495905	0.34535	0.38766
39S ribosomal protein L9, mitochondrial	Q9BYD2;Q5SZR1;A0A1W2PQB6;A0A1W2PS92;A0A1W2PPE5;A0A1W2PPK1;A0A1W2PRK9	Q9BYD2;Q5SZR1	MRPL9	*	*	*	*			0.773291	0.578612	0.524991	0.728332	-0.785814	-1.81941	biosynthetic process;cellular biosynthetic process;cellular component disassembly;cellular component disassembly at cellular level;cellular component organization;cellular component organization at cellular level;cellular component organization or biogenesis;cellular component organization or biogenesis at cellular level;cellular macromolecular complex disassembly;cellular macromolecular complex …	structural constituent of ribosome;structural molecule activity	cell part;cytoplasmic part;intracellular membrane-bounded organelle;intracellular non-membrane-bounded organelle;intracellular organelle;intracellular organelle part;intracellular part;macromolecular complex;membrane;membrane-bounded organelle;mitochondrial inner membrane;mitochondrial membrane;mitochondrial part;mitochondrial ribosome;mitochondrion;non-membrane-bounded organelle;organellar ribos…	21.4845	0	Cluster 3	15	15	15	50.2	50.2	50.2	30.243	0	323.31	65133000000	510	0.906481	0.989371	0.774272	0.776582	0.594234	0.598808	0.651162	0.636638	0.519462	0.544535	0.542244	0.577633	0.593401	0.660239	0.540264	0.581103	0.369493
28S ribosomal protein S11, mitochondrial	P82912-2;P82912;H0YL99;P82912-3	P82912-2;P82912;H0YL99	MRPS11	*	*	*	*			0.940352	0.585427	0.494004	0.711634	-1.29404	-1.43737	biosynthetic process;cellular biosynthetic process;cellular component disassembly;cellular component disassembly at cellular level;cellular component organization;cellular component organization at cellular level;cellular component organization or biogenesis;cellular component organization or biogenesis at cellular level;cellular macromolecular complex disassembly;cellular macromolecular complex …	structural constituent of ribosome;structural molecule activity	cell part;cytoplasmic part;intracellular membrane-bounded organelle;intracellular non-membrane-bounded organelle;intracellular organelle;intracellular organelle part;intracellular part;macromolecular complex;membrane;membrane-bounded organelle;mitochondrial inner membrane;mitochondrial membrane;mitochondrial part;mitochondrial small ribosomal subunit;mitochondrion;non-membrane-bounded organelle;o…	23.8815	0.000823529	Cluster 3	6	6	6	37.3	37.3	37.3	20.459	0	323.31	26014000000	303	1.14173	0.970949	0.729513	0.838762	0.903646	1.05751	0.739334	0.709345	0.410023	0.516959	0.562407	0.574495	0.562216	0.633605	0.566319	0.521825	0.346584
28S ribosomal protein S14, mitochondrial	O60783	O60783	MRPS14	*	*	*	*			0.821429	0.519501	0.44213	0.935239	-1.28885	-1.42945	biosynthetic process;cellular biosynthetic process;cellular component disassembly;cellular component disassembly at cellular level;cellular component organization;cellular component organization at cellular level;cellular component organization or biogenesis;cellular component organization or biogenesis at cellular level;cellular macromolecular complex disassembly;cellular macromolecular complex …	structural constituent of ribosome;structural molecule activity	cell part;cytoplasmic part;intracellular membrane-bounded organelle;intracellular non-membrane-bounded organelle;intracellular organelle;intracellular organelle part;intracellular part;macromolecular complex;membrane;membrane-bounded organelle;mitochondrial inner membrane;mitochondrial membrane;mitochondrial part;mitochondrial ribosome;mitochondrial small ribosomal subunit;mitochondrion;non-membr…	23.9491	0.000368932	Cluster 3	3	3	3	28.9	28.9	28.9	15.139	0	323.31	16229000000	127	0.958472	1.01904	0.821797	0.988953	0.581208	0.559106	0.633983	0.522108	0.50391	0.364057	0.529738	0.563211	0.587453	0.679231	0.444675	0.404401	0.213829
28S ribosomal protein S15, mitochondrial	P82914	P82914	MRPS15	*	*	*	*			0.760407	0.604141	0.499711	0.845181	-1.17741	-1.53203	biosynthetic process;cellular biosynthetic process;cellular component disassembly;cellular component disassembly at cellular level;cellular component organization;cellular component organization at cellular level;cellular component organization or biogenesis;cellular component organization or biogenesis at cellular level;cellular macromolecular complex disassembly;cellular macromolecular complex …	structural constituent of ribosome;structural molecule activity	cell part;cytoplasmic part;intracellular membrane-bounded organelle;intracellular organelle;intracellular organelle part;intracellular part;macromolecular complex;membrane;membrane-bounded organelle;mitochondrial inner membrane;mitochondrial membrane;mitochondrial part;mitochondrial small ribosomal subunit;mitochondrion;nuclear membrane;nuclear part;organellar small ribosomal subunit;organelle;or…	20.5443	0	Cluster 3	13	13	13	39.3	39.3	39.3	29.842	0	181.15	12544000000	217	0.708027	0.668203	0.818568	0.91442	0.708713	0.744512	0.622228	0.360223	0.732432	0.527511	0.660695	0.721756	0.821023	0.651288	0.378727	0.693081	0.0702721
28S ribosomal protein S16, mitochondrial	Q9Y3D3;A6ND22;Q9Y3D3-2	Q9Y3D3;A6ND22;Q9Y3D3-2	MRPS16	*	*	*	*			0.772468	0.604675	0.47127	0.772795	-1.01551	-1.60569	biosynthetic process;cellular biosynthetic process;cellular component disassembly;cellular component disassembly at cellular level;cellular component organization;cellular component organization at cellular level;cellular component organization or biogenesis;cellular component organization or biogenesis at cellular level;cellular macromolecular complex disassembly;cellular macromolecular complex …	structural constituent of ribosome;structural molecule activity	cell part;cytoplasm;cytoplasmic part;intracellular membrane-bounded organelle;intracellular non-membrane-bounded organelle;intracellular organelle;intracellular organelle part;intracellular part;macromolecular complex;membrane;membrane-bounded organelle;mitochondrial inner membrane;mitochondrial membrane;mitochondrial part;mitochondrial small ribosomal subunit;mitochondrion;non-membrane-bounded o…	15.1605	0.000820084	Cluster 3	7	7	7	51.8	51.8	51.8	15.345	0	323.31	20689000000	177	0.808593	0.808001	0.82449	0.839173	0.681404	0.673145	0.660584	0.711842	0.547938	0.484364	0.684407	0.538916	0.702366	0.776229	0.476009	0.520444	0.292239
28S ribosomal protein S18a, mitochondrial	Q9NVS2;Q5QPA5;Q9NVS2-2;Q9NVS2-3	Q9NVS2;Q5QPA5;Q9NVS2-2;Q9NVS2-3	MRPS18A	*	*	*	*			0.808965	0.592299	0.587138	0.739023	-1.16415	-1.56327	biosynthetic process;cellular biosynthetic process;cellular component disassembly;cellular component disassembly at cellular level;cellular component organization;cellular component organization at cellular level;cellular component organization or biogenesis;cellular component organization or biogenesis at cellular level;cellular macromolecular complex disassembly;cellular macromolecular complex …	structural constituent of ribosome;structural molecule activity	cell part;cytoplasmic part;intracellular non-membrane-bounded organelle;intracellular organelle;intracellular organelle part;intracellular part;macromolecular complex;membrane;mitochondrial inner membrane;mitochondrial membrane;mitochondrial part;mitochondrial small ribosomal subunit;non-membrane-bounded organelle;organellar small ribosomal subunit;organelle;organelle inner membrane;organelle mem…	22.7064	0	Cluster 3	12	12	12	55.1	55.1	55.1	22.184	0	323.31	35846000000	311	0.889808	0.907776	0.769714	0.856103	0.732404	0.697984	0.654807	0.626194	0.557745	0.63428	0.549094	0.531674	0.78523	0.752516	0.549413	0.546	0.418738
28S ribosomal protein S2, mitochondrial	Q9Y399;Q5T8A0	Q9Y399;Q5T8A0	MRPS2	*	*	*	*			0.794122	0.496507	0.583611	0.819888	-1.14823	-1.5459	biological regulation;biosynthetic process;cellular biosynthetic process;cellular macromolecule biosynthetic process;cellular macromolecule metabolic process;cellular metabolic process;cellular process;cellular protein metabolic process;macromolecule biosynthetic process;macromolecule metabolic process;metabolic process;positive regulation of defense response to virus by host;primary metabolic pr…	structural constituent of ribosome;structural molecule activity	cell part;cytoplasmic part;intracellular membrane-bounded organelle;intracellular organelle;intracellular organelle part;intracellular part;macromolecular complex;membrane-bounded organelle;mitochondrial part;mitochondrial small ribosomal subunit;mitochondrion;organellar small ribosomal subunit;organelle;organelle part;ribonucleoprotein complex;small ribosomal subunit	19.2518	0.000105263	Cluster 3	16	16	16	62.2	62.2	62.2	33.249	0	117.97	23906000000	381	0.921939	0.778919	0.811362	0.941634	0.639584	0.671296	0.573784	0.483359	0.347482	0.302326	0.669571	0.602521	0.866033	0.682804	0.456463	0.562717	0.489523
28S ribosomal protein S27, mitochondrial	Q92552;Q92552-2;G5EA06;D6RH20;D6RJC7;E5RJ73	Q92552;Q92552-2;G5EA06;D6RH20	MRPS27	*	*	*	*			0.850976	0.512716	0.440905	0.865145	-1.03892	-1.63082	biosynthetic process;cellular biosynthetic process;cellular component disassembly;cellular component disassembly at cellular level;cellular component organization;cellular component organization at cellular level;cellular component organization or biogenesis;cellular component organization or biogenesis at cellular level;cellular macromolecular complex disassembly;cellular macromolecular complex …		cell part;cytoplasmic part;intracellular non-membrane-bounded organelle;intracellular organelle;intracellular organelle part;intracellular part;macromolecular complex;membrane;mitochondrial inner membrane;mitochondrial membrane;mitochondrial part;non-membrane-bounded organelle;organelle;organelle inner membrane;organelle membrane;organelle part;ribonucleoprotein complex;ribosome	21.5719	0.000787149	Cluster 3	26	26	26	63	63	63	47.611	0	323.31	49392000000	807	0.918079	0.988898	0.960196	0.956358	0.640458	0.641866	0.514317	0.563169	0.429797	0.367779	0.607695	0.593541	0.628649	0.597465	0.434417	0.394448	0.312158
28S ribosomal protein S30, mitochondrial	Q9NP92	Q9NP92	MRPS30	*	*	*	*			0.8023	0.560669	0.566917	0.774831	-1.29779	-1.40692	apoptosis;biosynthetic process;cell death;cellular biosynthetic process;cellular component disassembly;cellular component disassembly at cellular level;cellular component organization;cellular component organization at cellular level;cellular component organization or biogenesis;cellular component organization or biogenesis at cellular level;cellular macromolecular complex disassembly;cellular ma…	structural constituent of ribosome;structural molecule activity	cell part;cytoplasmic part;intracellular non-membrane-bounded organelle;intracellular organelle;intracellular organelle part;intracellular part;macromolecular complex;membrane;mitochondrial inner membrane;mitochondrial membrane;mitochondrial part;non-membrane-bounded organelle;organelle;organelle inner membrane;organelle membrane;organelle part;ribonucleoprotein complex;ribosome	17.895	0	Cluster 3	22	22	22	68.1	68.1	68.1	50.364	0	323.31	76447000000	977	1.02152	0.882544	0.782704	0.78841	0.682576	0.656045	0.57627	0.546357	0.553753	0.515614	0.56507	0.606952	0.567916	0.691614	0.551088	0.491067	0.559914
28S ribosomal protein S5, mitochondrial	P82675;P82675-2	P82675	MRPS5	*	*	*	*			0.807969	0.570011	0.461669	0.793775	-0.973095	-1.66033	biosynthetic process;cellular biosynthetic process;cellular component disassembly;cellular component disassembly at cellular level;cellular component organization;cellular component organization at cellular level;cellular component organization or biogenesis;cellular component organization or biogenesis at cellular level;cellular macromolecular complex disassembly;cellular macromolecular complex …	structural constituent of ribosome;structural molecule activity	cell part;cytoplasmic part;intracellular membrane-bounded organelle;intracellular organelle;intracellular organelle part;intracellular part;macromolecular complex;membrane;membrane-bounded organelle;mitochondrial inner membrane;mitochondrial membrane;mitochondrial part;mitochondrial small ribosomal subunit;mitochondrion;organellar small ribosomal subunit;organelle;organelle inner membrane;organel…	17.4844	0.000762646	Cluster 3	24	24	24	49.8	49.8	49.8	48.006	0	323.31	61682000000	808	0.823335	0.872514	0.908457	0.927264	0.656486	0.659755	0.61663	0.637317	0.406915	0.521456	0.621291	0.616457	0.68268	0.696221	0.442805	0.459994	0.231589
28S ribosomal protein S9, mitochondrial	P82933;H7BZC4	P82933	MRPS9	*	*	*	*			0.845383	0.588227	0.465593	0.79723	-1.17456	-1.52188	biosynthetic process;cellular biosynthetic process;cellular component disassembly;cellular component disassembly at cellular level;cellular component organization;cellular component organization at cellular level;cellular component organization or biogenesis;cellular component organization or biogenesis at cellular level;cellular macromolecular complex disassembly;cellular macromolecular complex …	structural constituent of ribosome;structural molecule activity	cell part;cytoplasmic part;intracellular membrane-bounded organelle;intracellular non-membrane-bounded organelle;intracellular organelle;intracellular organelle part;intracellular part;macromolecular complex;membrane;membrane-bounded organelle;mitochondrial inner membrane;mitochondrial membrane;mitochondrial part;mitochondrial small ribosomal subunit;mitochondrion;non-membrane-bounded organelle;n…	19.5489	0.000757709	Cluster 3	25	25	25	62.9	62.9	62.9	45.834	0	323.31	44714000000	860	0.878369	0.906644	0.966464	1.01525	0.619231	0.686336	0.684071	0.641275	0.520851	0.440787	0.620386	0.621991	0.796958	0.78288	0.385449	0.426939	0.21806
H/ACA ribonucleoprotein complex non-core subunit NAF1	Q96HR8;Q96HR8-2;D6RIB3	Q96HR8;Q96HR8-2	NAF1	*	*	*	*			0.822309	0.769592	0.609234	0.500324	-1.26651	-1.43495	cellular component biogenesis;cellular component biogenesis at cellular level;cellular component organization or biogenesis;cellular component organization or biogenesis at cellular level;cellular macromolecule metabolic process;cellular metabolic process;cellular nitrogen compound metabolic process;cellular process;macromolecule metabolic process;macromolecule modification;metabolic process;ncRN…	binding;nucleic acid binding;RNA binding	cell part;cytoplasm;intracellular membrane-bounded organelle;intracellular organelle;intracellular part;macromolecular complex;membrane-bounded organelle;nucleus;organelle;ribonucleoprotein complex;small nucleolar ribonucleoprotein complex	18.113	0	Cluster 3	7	7	7	18.8	18.8	18.8	53.716	0	323.31	3042800000	123	0.793158	0.79651	0.948249	0.868499	0.809038	0.718402	0.891544	0.786854	0.731828	0.780667	0.708126	0.718532	0.642239	0.666199	0.535471	0.557555	0.594948
	F8VV59;F8W118;F8VRJ2	F8VV59;F8W118;F8VRJ2	NAP1L1	*	*	*	*			0.696152	0.79382	0.572301	0.603779	-0.97943	-1.68662	cellular component assembly;cellular component assembly at cellular level;cellular component organization;cellular component organization at cellular level;cellular component organization or biogenesis;cellular component organization or biogenesis at cellular level;cellular macromolecular complex assembly;cellular macromolecular complex subunit organization;cellular process;chromatin organization…		cell part;intracellular membrane-bounded organelle;intracellular organelle;intracellular part;membrane-bounded organelle;nucleus;organelle	19.6099	0	Cluster 3	21	2	0	65.7	4.3	0	38.028	0	66.066	6567000000	106	0.499007	0.547875	0.777585	0.788763	0.717373	0.846309	0.844567	0.796206	0.823296	0.827371	0.763181	0.708295	0.498017	0.643833	0.552462	0.589198	0.551702
	F8W543	F8W543	NAP1L1	*	*	*	*			0.611377	0.724428	0.787142	0.578579	-1.30361	-1.39791	cellular component assembly;cellular component assembly at cellular level;cellular component organization;cellular component organization at cellular level;cellular component organization or biogenesis;cellular component organization or biogenesis at cellular level;cellular macromolecular complex assembly;cellular macromolecular complex subunit organization;cellular process;chromatin organization…		cell part;intracellular membrane-bounded organelle;intracellular organelle;intracellular part;membrane-bounded organelle;nucleus;organelle	17.1163	0.000790323	Cluster 3	19	1	1	58.5	2.4	2.4	38.2	0	9.4189	1244400000	25	0.4237	0.517853	0.767867	0.696333	0.651871	0.61064	0.718066	0.739861	0.732377	0.741038	0.752899	0.662328	0.819295	0.738465	0.739878	0.721078	0.906234
Nucleosome assembly protein 1-like 1	F5H4R6;P55209-2;P55209;F8VY35;H0YIV4;F8W0J6;F8VUX1;F8W020;H0YH88;F8VVB5;F8VXI6	F5H4R6;P55209-2;P55209;F8VY35;H0YIV4;F8W0J6;F8VUX1;F8W020;H0YH88;F8VVB5;F8VXI6	NAP1L1	*	*	*	*			0.79531	0.754291	0.63694	0.58054	-1.48726	-1.27983	biological regulation;biosynthetic process;cellular biosynthetic process;cellular component assembly;cellular component assembly at cellular level;cellular component organization;cellular component organization at cellular level;cellular component organization or biogenesis;cellular component organization or biogenesis at cellular level;cellular macromolecular complex assembly;cellular macromolec…		cell part;cytoplasmic membrane-bounded vesicle;cytoplasmic part;cytoplasmic vesicle;intracellular membrane-bounded organelle;intracellular organelle;intracellular part;melanosome;membrane;membrane-bounded organelle;membrane-bounded vesicle;nucleus;organelle;pigment granule;vesicle	30.8922	0	Cluster 3	24	24	5	66.1	66.1	13.6	44.626	0	323.31	837090000000	2374	0.8352	0.809342	0.809087	0.775127	0.765616	0.777491	0.8507	0.861297	0.738386	0.724846	0.673071	0.677448	0.733058	0.734787	0.707183	0.707852	0.476765
Nucleosome assembly protein 1-like 1	B7Z9C2;P55209-3;H0YHC3	B7Z9C2;P55209-3;H0YHC3	NAP1L1	*	*	*	*			0.858972	0.653324	0.550966	0.633263	-1.53911	-1.15741	biological regulation;biosynthetic process;cellular biosynthetic process;cellular component assembly;cellular component assembly at cellular level;cellular component organization;cellular component organization at cellular level;cellular component organization or biogenesis;cellular component organization or biogenesis at cellular level;cellular macromolecular complex assembly;cellular macromolec…		cell part;cytoplasmic membrane-bounded vesicle;cytoplasmic part;cytoplasmic vesicle;intracellular membrane-bounded organelle;intracellular organelle;intracellular part;melanosome;membrane;membrane-bounded organelle;membrane-bounded vesicle;nucleus;organelle;pigment granule;vesicle	18.7099	0	Cluster 3	19	2	2	61.3	8.9	8.9	40.512	0	21.703	1858800000	77	0.976709	0.774958	0.901948	0.857997	0.789289	0.852934	0.797691	0.865951	0.625271	0.726089	0.500166	0.404774	0.549286	0.698178	0.752026	0.696056	0.334221
Nucleosome assembly protein 1-like 4	Q99733;Q99733-2;C9J6D1;A8MXH2;E9PNJ7;E9PS34;E9PNW0;E9PJJ2;H0YCI4;E9PP22;E9PKI2	Q99733;Q99733-2;C9J6D1;A8MXH2;E9PNJ7	NAP1L4	*	*	*	*			0.808911	0.667429	0.650016	0.598176	-1.47106	-1.25347	cellular component assembly;cellular component assembly at cellular level;cellular component organization;cellular component organization at cellular level;cellular component organization or biogenesis;cellular component organization or biogenesis at cellular level;cellular macromolecular complex assembly;cellular macromolecular complex subunit organization;cellular process;chromatin organization…	binding;protein binding;unfolded protein binding	cell part;cytoplasm;intracellular membrane-bounded organelle;intracellular organelle;intracellular part;membrane-bounded organelle;nucleus;organelle	19.7429	0	Cluster 3	23	21	3	66.4	63.7	15.7	42.823	0	323.31	223960000000	2110	0.862594	0.837089	0.782163	0.767691	0.784633	0.819294	0.784566	0.729911	0.654028	0.667942	0.570956	0.597168	0.703868	0.715142	0.665333	0.655774	0.587532
Probable asparagine--tRNA ligase, mitochondrial	Q96I59;Q96I59-2;E9PRK2;H0YE96;H0YEL9	Q96I59;Q96I59-2	NARS2	*	*	*	*			0.646144	0.746164	0.603845	0.695464	-1.58744	-1.10418	amine metabolic process;amino acid activation;asparaginyl-tRNA aminoacylation;carboxylic acid metabolic process;cellular amine metabolic process;cellular amino acid metabolic process;cellular ketone metabolic process;cellular macromolecule metabolic process;cellular metabolic process;cellular nitrogen compound metabolic process;cellular process;gene expression;macromolecule metabolic process;meta…	adenyl nucleotide binding;adenyl ribonucleotide binding;aminoacyl-tRNA ligase activity;asparagine-tRNA ligase activity;ATP binding;binding;catalytic activity;ligase activity;ligase activity, forming aminoacyl-tRNA and related compounds;ligase activity, forming carbon-oxygen bonds;nucleic acid binding;nucleotide binding;purine nucleotide binding;purine ribonucleoside triphosphate binding;purine ri…	cell part;cytoplasmic part;intracellular membrane-bounded organelle;intracellular organelle;intracellular organelle lumen;intracellular organelle part;intracellular part;membrane-bounded organelle;membrane-enclosed lumen;mitochondrial matrix;mitochondrial part;mitochondrion;organelle;organelle lumen;organelle part	18.3165	0	Cluster 3	25	25	25	61.6	61.6	61.6	54.089	0	323.31	76549000000	834	0.253337	0.274329	0.824982	0.848162	0.813093	0.862965	0.788356	0.688294	0.690624	0.699227	0.813227	0.797256	0.704387	0.629307	0.469821	0.420248	0.706048
Nuclear cap-binding protein subunit 1	Q09161;X6R941;F2Z2T1	Q09161	NCBP1	*	*	*	*			0.7058	0.710171	0.558714	0.745679	-1.11158	-1.60878	biological regulation;biosynthetic process;catabolic process;cellular biosynthetic process;cellular catabolic process;cellular component assembly;cellular component assembly at cellular level;cellular component organization;cellular component organization at cellular level;cellular component organization or biogenesis;cellular component organization or biogenesis at cellular level;cellular macrom…	binding;nucleic acid binding;RNA binding;RNA cap binding	cell part;cytoplasm;cytoplasmic part;cytosol;intracellular membrane-bounded organelle;intracellular organelle;intracellular organelle part;intracellular part;macromolecular complex;membrane-bounded organelle;mitochondrion;mRNA cap binding complex;nuclear cap binding complex;nuclear part;nucleoplasm;nucleus;organelle;organelle part;protein complex;ribonucleoprotein complex;RNA cap binding complex	22.673	0	Cluster 3	32	32	32	62	62	62	91.838	0	323.31	11736000000	588	0.861755	0.6343	0.723693	0.734684	0.686038	0.594333	0.755909	0.853614	0.519813	0.705604	0.711189	0.714898	0.595245	0.619968	0.485116	0.432242	0.570733
Nitric oxide-associated protein 1	Q8NC60	Q8NC60	NOA1	*	*	*	*			0.856695	0.533199	0.601796	0.752553	-1.35663	-1.38761	apoptosis;biological regulation;biosynthetic process;cell death;cellular biosynthetic process;cellular component biogenesis;cellular component biogenesis at cellular level;cellular component organization;cellular component organization at cellular level;cellular component organization or biogenesis;cellular component organization or biogenesis at cellular level;cellular macromolecule biosynthetic…	binding;catalytic activity;GTP binding;GTPase activity;guanyl nucleotide binding;guanyl ribonucleotide binding;hydrolase activity;hydrolase activity, acting on acid anhydrides;hydrolase activity, acting on acid anhydrides, in phosphorus-containing anhydrides;nucleoside-triphosphatase activity;nucleotide binding;purine nucleotide binding;purine ribonucleoside triphosphate binding;purine ribonucleo…	cell part;cytoplasmic part;intracellular membrane-bounded organelle;intracellular organelle;intracellular organelle part;intracellular part;membrane;membrane-bounded organelle;mitochondrial inner membrane;mitochondrial membrane;mitochondrial part;mitochondrion;organelle;organelle inner membrane;organelle membrane;organelle part	23.5835	0	Cluster 3	30	30	30	64.8	64.8	64.8	78.457	0	323.31	16371000000	672	0.892426	0.905258	0.788377	0.819893	0.902874	0.831342	0.637452	0.619515	0.51318	0.239303	0.588287	0.601455	0.646697	0.629694	0.565808	0.566985	0.597599
Nucleophosmin	P06748-2;P06748;P06748-3	P06748-2;P06748;P06748-3	NPM1	**	*		*			1.09615	0.600384	0.230033	0.750777	-1.19293	-1.48441	aging;ATP-dependent chromatin remodeling;biological regulation;cell aging;cell cycle process;cellular component assembly;cellular component assembly at cellular level;cellular component organization;cellular component organization at cellular level;cellular component organization or biogenesis;cellular component organization or biogenesis at cellular level;cellular macromolecular complex assembly…	binding;enzyme binding;enzyme inhibitor activity;enzyme regulator activity;histone binding;identical protein binding;kinase binding;kinase inhibitor activity;kinase regulator activity;NF-kappaB binding;nucleic acid binding;protein binding;protein binding transcription factor activity;protein dimerization activity;protein heterodimerization activity;protein homodimerization activity;protein kinase…	adherens junction;anchoring junction;cell junction;cell part;cell-substrate adherens junction;cell-substrate junction;centrosome;cytoplasm;cytoplasmic part;cytoskeletal part;cytosol;focal adhesion;intracellular membrane-bounded organelle;intracellular non-membrane-bounded organelle;intracellular organelle;intracellular organelle part;intracellular part;macromolecular complex;membrane;membrane-bou…	33.0449	0	Cluster 3	25	25	18	79.2	79.2	56.2	29.464	0	323.31	2296500000000	9126	1.06212	1.1062	0.958215	1.02436	1.1861	1.23988	0.604187	0.640557	0.57556	0.643478	0.546534	0.591989	0.229139	0.293564	0.207587	0.206639	0.210115
Nucleoplasmin-3	O75607	O75607	NPM3	*	*	*	*			0.949149	0.625408	0.376394	0.759432	-1.24729	-1.46309	biosynthetic process;cellular biosynthetic process;cellular macromolecule biosynthetic process;cellular macromolecule metabolic process;cellular metabolic process;cellular nitrogen compound metabolic process;cellular process;macromolecule biosynthetic process;macromolecule metabolic process;metabolic process;ncRNA metabolic process;ncRNA processing;nitrogen compound metabolic process;nucleic acid…		cell part;intracellular non-membrane-bounded organelle;intracellular organelle;intracellular organelle part;intracellular part;non-membrane-bounded organelle;nuclear part;nucleolus;organelle;organelle part	23.2766	0	Cluster 3	8	8	8	62.9	62.9	62.9	19.343	0	323.31	97493000000	725	0.876176	0.90887	0.936939	0.941258	1.05284	0.978811	0.678437	0.664675	0.63855	0.72003	0.524956	0.525799	0.375788	0.389452	0.425395	0.379951	0.321882
Proline-, glutamic acid- and leucine-rich protein 1	Q8IZL8;C9JFV4;E7EV54;I3L445;I3L1P4;I3L4M7;I3L4P1	Q8IZL8;C9JFV4;E7EV54	PELP1	*	*	*	*			0.815305	0.560918	0.561832	0.709383	-1.67047	-0.976968	biological regulation;biosynthetic process;cellular biosynthetic process;cellular macromolecule biosynthetic process;cellular macromolecule metabolic process;cellular metabolic process;cellular nitrogen compound metabolic process;cellular process;cellular response to chemical stimulus;cellular response to endogenous stimulus;cellular response to estrogen stimulus;cellular response to hormone stim…	binding;chromatin binding;protein binding;transcription factor binding	cell part;chromatin;chromosomal part;cytoplasm;histone methyltransferase complex;intracellular membrane-bounded organelle;intracellular non-membrane-bounded organelle;intracellular organelle;intracellular organelle part;intracellular part;macromolecular complex;membrane;membrane-bounded organelle;methyltransferase complex;MLL1 complex;non-membrane-bounded organelle;nuclear part;nucleolus;nucleopl…	17.8875	0	Cluster 3	29	29	29	51.9	51.9	51.9	119.7	0	237.72	23807000000	516	0.899426	0.845138	0.879366	0.838235	0.773524	0.656139	0.717038	0.673198	0.488457	0.527578	0.468007	0.491229	0.411019	0.478867	0.495254	0.746274	0.499416
Phosphorylated adapter RNA export protein	Q9H814	Q9H814	PHAX	*	*	*	*			0.688048	0.732288	0.628449	0.569723	-0.897539	-1.72097	cellular component assembly;cellular component assembly at cellular level;cellular component organization;cellular component organization at cellular level;cellular component organization or biogenesis;cellular component organization or biogenesis at cellular level;cellular macromolecular complex assembly;cellular macromolecular complex subunit organization;cellular macromolecule metabolic proces…	binding;nucleic acid binding;RNA binding;toxin binding	Cajal body;cell body;cell part;cytoplasmic part;cytosol;intracellular membrane-bounded organelle;intracellular non-membrane-bounded organelle;intracellular organelle;intracellular organelle part;intracellular part;membrane-bounded organelle;neuronal cell body;non-membrane-bounded organelle;nuclear body;nuclear part;nucleolus;nucleoplasm;nucleoplasm part;nucleus;organelle;organelle part	16.9213	0.000834043	Cluster 3	17	17	17	49.7	49.7	49.7	44.402	0	323.31	4284400000	193	0.848791	0.720752	0.651027	0.590352	0.576619	0.740748	0.956929	0.940024	0.669544	0.578665	0.670306	0.578261	0.741594	0.755843	0.571947	0.494741	0.585103
Ribonucleases P/MRP protein subunit POP1	Q99575;E5RK39	Q99575	POP1	*	*	*	*			0.631384	0.759594	0.756133	0.593488	-1.22148	-1.51912	catabolic process;cellular catabolic process;cellular macromolecule catabolic process;cellular macromolecule metabolic process;cellular metabolic process;cellular nitrogen compound metabolic process;cellular process;macromolecule catabolic process;macromolecule metabolic process;metabolic process;ncRNA catabolic process;ncRNA metabolic process;ncRNA processing;nitrogen compound metabolic process;…	catalytic activity;endonuclease activity;endonuclease activity, active with either ribo- or deoxyribonucleic acids and producing 5'-phosphomonoesters;endoribonuclease activity;endoribonuclease activity, producing 5'-phosphomonoesters;hydrolase activity;hydrolase activity, acting on ester bonds;nuclease activity;ribonuclease activity;ribonuclease MRP activity;ribonuclease P activity;tRNA-specific …	cell part;extracellular region part;extracellular space;intracellular organelle part;intracellular part;macromolecular complex;multimeric ribonuclease P complex;nuclear part;nucleolar part;nucleolar ribonuclease P complex;organelle part;ribonuclease MRP complex;ribonuclease P complex;ribonucleoprotein complex;small nucleolar ribonucleoprotein complex	22.9038	0	Cluster 3	36	36	36	54	54	54	114.71	0	323.31	21947000000	804	0.533062	0.544814	0.943344	0.656841	0.529697	0.580547	0.831757	0.654063	0.852061	0.817707	0.757233	0.644745	0.781693	0.713829	0.914196	0.842279	0.604986
Ribonuclease P protein subunit p29	O95707;K7ERD7;A0A0A0MQS4;K7EQV2;K7ESH8;K7EK50	O95707;K7ERD7	POP4	*	*	*	*			0.555577	0.854622	0.761231	0.522406	-1.42577	-1.26806	cellular macromolecule metabolic process;cellular metabolic process;cellular nitrogen compound metabolic process;cellular process;macromolecule metabolic process;metabolic process;mRNA cleavage;mRNA metabolic process;mRNA processing;ncRNA metabolic process;ncRNA processing;nitrogen compound metabolic process;nucleic acid metabolic process;nucleic acid phosphodiester bond hydrolysis;nucleobase-con…	binding;catalytic activity;endonuclease activity;endonuclease activity, active with either ribo- or deoxyribonucleic acids and producing 5'-phosphomonoesters;endoribonuclease activity;endoribonuclease activity, producing 5'-phosphomonoesters;hydrolase activity;hydrolase activity, acting on ester bonds;nuclease activity;nucleic acid binding;ribonuclease activity;ribonuclease P activity;ribonucleas…	cell part;intracellular organelle part;intracellular part;macromolecular complex;multimeric ribonuclease P complex;nuclear part;nucleolar part;nucleolar ribonuclease P complex;organelle part;ribonuclease MRP complex;ribonuclease P complex;ribonucleoprotein complex;small nucleolar ribonucleoprotein complex	17.6479	4.30108e-05	Cluster 3	8	8	8	40.9	40.9	40.9	25.424	0	145.78	3701100000	161	0.38332	0.297672	0.884957	0.756081	0.555003	0.456426	0.794674	0.909226	0.876924	0.865987	0.833214	0.847709	0.708568	0.762638	0.838802	0.836856	0.699638
Ribonuclease P/MRP protein subunit POP5	Q969H6;Q969H6-2	Q969H6;Q969H6-2	POP5	*	*	*	*			0.691517	0.664052	0.700037	0.654429	-1.21447	-1.49557	cellular macromolecule metabolic process;cellular metabolic process;cellular nitrogen compound metabolic process;cellular process;macromolecule metabolic process;metabolic process;ncRNA metabolic process;ncRNA processing;nitrogen compound metabolic process;nucleic acid metabolic process;nucleobase-containing compound metabolic process;primary metabolic process;RNA metabolic process;RNA processing…	catalytic activity;endonuclease activity;endonuclease activity, active with either ribo- or deoxyribonucleic acids and producing 5'-phosphomonoesters;endoribonuclease activity;endoribonuclease activity, producing 5'-phosphomonoesters;hydrolase activity;hydrolase activity, acting on ester bonds;nuclease activity;ribonuclease activity;ribonuclease P activity;tRNA-specific ribonuclease activity	cell part;intracellular organelle part;intracellular part;macromolecular complex;multimeric ribonuclease P complex;nuclear part;nucleolar part;nucleolar ribonuclease P complex;organelle part;ribonuclease P complex;ribonucleoprotein complex	18.0226	0	Cluster 3	10	10	10	67.5	67.5	67.5	18.819	0	103.57	2434200000	153	0.549808	0.661793	0.818837	0.86355	0.664739	0.590378	0.61206	0.52168	0.778668	0.745551	0.663235	0.663119	0.575031	0.602447	0.826961	0.772884	0.755195
Protein phosphatase 1G	O15355	O15355	PPM1G	*	*	*	*			0.386632	0.831368	0.787411	0.636611	-1.16255	-1.47947	biological regulation;cell cycle arrest;cell cycle process;cellular macromolecule metabolic process;cellular metabolic process;cellular process;cellular protein metabolic process;dephosphorylation;macromolecule metabolic process;macromolecule modification;metabolic process;negative regulation of biological process;negative regulation of cell cycle;negative regulation of cellular process;peptidyl-…	binding;catalytic activity;cation binding;hydrolase activity;hydrolase activity, acting on ester bonds;ion binding;metal ion binding;phosphatase activity;phosphoprotein phosphatase activity;phosphoric ester hydrolase activity;protein serine/threonine phosphatase activity	cell part;cytoplasm;intracellular membrane-bounded organelle;intracellular organelle;intracellular organelle part;intracellular part;membrane-bounded organelle;nuclear part;nucleoplasm;nucleus;organelle;organelle part	15.3857	0.000436019	Cluster 3	18	18	18	49.1	49.1	49.1	59.271	0	323.31	17224000000	512	0.288555	0.25925	0.494418	0.440176	0.423765	0.413628	0.881405	0.829773	0.94372	0.941014	0.710807	0.68149	0.909854	0.818552	0.813708	0.817026	0.646918
Serine/threonine-protein phosphatase 4 regulatory subunit 2	Q9NY27;C9IZ04;Q9NY27-2;Q9NY27-3;F8WCA1;C9IZF4;H7C559;F8WDK3	Q9NY27;C9IZ04;Q9NY27-2;Q9NY27-3	PPP4R2	*	*	*	*			0.695221	0.955877	0.482703	0.481262	-0.905466	-1.7096	biological regulation;cell differentiation;cellular developmental process;cellular macromolecule metabolic process;cellular metabolic process;cellular nitrogen compound metabolic process;cellular process;cellular protein metabolic process;developmental process;hemopoietic progenitor cell differentiation;macromolecule metabolic process;macromolecule modification;metabolic process;mRNA metabolic pr…	binding;binding, bridging;enzyme regulator activity;phosphatase regulator activity;protein binding;protein binding, bridging;protein phosphatase regulator activity;protein phosphatase type 4 regulator activity	cell part;centrosome;cytoplasm;cytoplasmic part;cytoskeletal part;intracellular membrane-bounded organelle;intracellular non-membrane-bounded organelle;intracellular organelle;intracellular organelle part;intracellular part;macromolecular complex;membrane-bounded organelle;microtubule organizing center;non-membrane-bounded organelle;nuclear part;nucleoplasm;nucleus;organelle;organelle part;protei…	19.4205	0	Cluster 3	13	13	13	42.7	42.7	42.7	46.898	0	323.31	3822200000	151	0.443547	0.590556	0.757334	1.11745	0.592868	0.669573	0.90372	1.00738	1.10447	1.02342	0.756471	0.939796	0.543664	0.837211	0.675149	0.396198	0.222165
U4/U6 small nuclear ribonucleoprotein Prp4	O43172-2;O43172	O43172-2;O43172	PRPF4	*	*	*	*			0.347084	0.895986	0.866497	0.552501	-1.09392	-1.56815	cellular macromolecule metabolic process;cellular metabolic process;cellular nitrogen compound metabolic process;cellular process;gene expression;macromolecule metabolic process;metabolic process;mRNA metabolic process;mRNA processing;nitrogen compound metabolic process;nuclear mRNA splicing, via spliceosome;nucleic acid metabolic process;nucleobase-containing compound metabolic process;primary m…	binding;nucleic acid binding;RNA binding;snRNA binding;U4 snRNA binding;U6 snRNA binding	Cajal body;cell part;intracellular membrane-bounded organelle;intracellular organelle;intracellular organelle part;intracellular part;macromolecular complex;membrane-bounded organelle;nuclear body;nuclear part;nuclear speck;nucleoplasm;nucleoplasm part;nucleus;organelle;organelle part;ribonucleoprotein complex;small nuclear ribonucleoprotein complex;spliceosomal complex;U4/U6 snRNP;U4/U6 x U5 tri…	20.359	0	Cluster 3	31	31	31	71.2	71.2	71.2	58.32	0	323.31	71992000000	871	0.0431578	-0.0322757	0.704094	0.693712	0.32747	0.346343	0.930229	0.976784	0.925343	0.895609	0.803979	0.843972	0.860206	0.924921	0.91706	0.874735	0.80301
Pentatricopeptide repeat domain-containing protein 3, mitochondrial	Q96EY7;Q96EY7-2;B8ZZQ4;F8WE76	Q96EY7	PTCD3	*	*	*	*			0.853092	0.519199	0.43302	0.882873	-1.16027	-1.52791	biological regulation;biosynthetic process;cellular biosynthetic process;cellular component disassembly;cellular component disassembly at cellular level;cellular component organization;cellular component organization at cellular level;cellular component organization or biogenesis;cellular component organization or biogenesis at cellular level;cellular macromolecular complex disassembly;cellular m…	binding;nucleic acid binding;ribonucleoprotein binding;ribosomal small subunit binding;RNA binding;rRNA binding	cell part;cytoplasmic part;intracellular membrane-bounded organelle;intracellular organelle;intracellular organelle part;intracellular part;membrane;membrane-bounded organelle;mitochondrial inner membrane;mitochondrial membrane;mitochondrial part;mitochondrion;organelle;organelle inner membrane;organelle membrane;organelle part	20.6942	0.000613953	Cluster 3	39	39	39	61	61	61	78.549	0	323.31	71405000000	1293	0.893902	0.929253	0.952597	0.973477	0.695923	0.673397	0.579264	0.562334	0.413729	0.374456	0.57922	0.606192	0.622411	0.697028	0.371556	0.341894	0.330618
Rab-like protein 6	Q3YEC7;H0Y4Z8;Q3YEC7-2;F2Z2T0;G3V154;Q3YEC7-3;Q3YEC7-4;Q3YEC7-6;Q3YEC7-5;H0Y7H6	Q3YEC7;H0Y4Z8;Q3YEC7-2;F2Z2T0;G3V154;Q3YEC7-3;Q3YEC7-4;Q3YEC7-6;Q3YEC7-5	RABL6	*	*	*	*			0.63187	0.876706	0.827858	0.371275	-1.27334	-1.43437	biological regulation;cellular process;cellular response to stimulus;intracellular signal transduction;regulation of biological process;regulation of cellular process;response to stimulus;signal transduction;small GTPase mediated signal transduction	binding;GTP binding;guanyl nucleotide binding;guanyl ribonucleotide binding;nucleotide binding;purine nucleotide binding;purine ribonucleoside triphosphate binding;purine ribonucleotide binding;ribonucleotide binding	cell part;centrosome;cytoplasm;cytoplasmic part;cytoskeletal part;intracellular membrane-bounded organelle;intracellular non-membrane-bounded organelle;intracellular organelle;intracellular organelle part;intracellular part;membrane-bounded organelle;microtubule organizing center;non-membrane-bounded organelle;nuclear part;nucleolus;nucleus;organelle;organelle part	21.6125	0	Cluster 3	23	23	23	39.9	39.9	39.9	79.548	0	323.31	17579000000	409	0.801484	0.470973	0.730661	0.930242	0.392756	0.465104	1.24619	1.07934	0.849882	0.626524	0.608772	0.849531	0.997529	0.910378	0.798879	0.875813	0.630509
E3 SUMO-protein ligase RanBP2	P49792;F8W705;Q99666-2;H0YBN8;C9J6W1;Q7Z3J3-2;F8WBP7;C9J1P2;C9J1W9;C9JF75	P49792	RANBP2	*	*	*	*			0.596579	0.863999	0.902374	0.330559	-1.23233	-1.46118	biological regulation;biosynthetic process;carbohydrate metabolic process;carbohydrate transport;cell cycle;cell cycle process;cell surface receptor linked signaling pathway;cellular biosynthetic process;cellular component disassembly;cellular component disassembly at cellular level;cellular component organization;cellular component organization at cellular level;cellular component organization o…	binding;catalytic activity;cation binding;cis-trans isomerase activity;enzyme binding;GTPase binding;ion binding;isomerase activity;ligase activity;metal ion binding;nucleic acid binding;peptidyl-prolyl cis-trans isomerase activity;protein binding;Ran GTPase binding;Ras GTPase binding;RNA binding;small GTPase binding;transition metal ion binding;zinc ion binding	cell part;cytoplasmic part;cytosol;inclusion body;intracellular membrane-bounded organelle;intracellular organelle;intracellular organelle part;intracellular part;macromolecular complex;membrane;membrane part;membrane-bounded organelle;mitochondrion;nuclear inclusion body;nuclear membrane;nuclear part;nuclear pore;organelle;organelle membrane;organelle part;pore complex;protein complex	22.0126	0.000809917	Cluster 3	165	165	112	65.7	65.7	45.2	358.2	0	323.31	291690000000	4678	0.458462	0.412987	0.796122	0.838795	0.536939	0.53617	0.98989	1.00905	0.873301	0.853294	0.719948	0.73851	1.03537	1.03727	0.955896	0.951623	0.706177
Ran GTPase-activating protein 1	P46060;H0Y4Q3;B0QYT5;B0QYT4;B0QYT6	P46060	RANGAP1	*	*	*	*			0.598688	0.828773	0.856007	0.44069	-1.45388	-1.27027	biological regulation;cell cycle;cellular process;cellular response to stimulus;intracellular signal transduction;mitotic cell cycle;negative regulation of biological process;negative regulation of intracellular protein transport;negative regulation of intracellular transport;negative regulation of nucleocytoplasmic transport;negative regulation of protein export from nucleus;negative regulation …	enzyme activator activity;enzyme regulator activity;GTPase activator activity;GTPase regulator activity;nucleoside-triphosphatase regulator activity	cell part;chromosomal part;condensed chromosome kinetochore;cytoplasm;cytoplasmic part;cytoskeletal part;cytosol;intracellular non-membrane-bounded organelle;intracellular organelle;intracellular organelle part;intracellular part;kinetochore;macromolecular complex;membrane;membrane part;non-membrane-bounded organelle;nuclear membrane;nuclear part;nuclear pore;organelle;organelle membrane;organell…	22.9177	0	Cluster 3	48	48	48	80.4	80.4	80.4	63.541	0	323.31	383870000000	2436	0.432731	0.44002	0.754903	0.76447	0.597498	0.602503	0.877132	0.856815	0.832324	0.858522	0.771191	0.776654	0.885809	0.886677	0.928233	0.969622	0.74284
Replication initiator 1	Q9BWE0;Q9BWE0-4;C9JZE3;C9JYJ8;E7EVL6	Q9BWE0;Q9BWE0-4;C9JZE3;C9JYJ8	REPIN1	*	*	*	*			0.610192	0.713424	0.69799	0.649921	-1.05763	-1.6139	biological regulation;biosynthetic process;cellular biosynthetic process;cellular macromolecule biosynthetic process;cellular macromolecule metabolic process;cellular metabolic process;cellular nitrogen compound metabolic process;cellular process;DNA metabolic process;DNA replication;macromolecule biosynthetic process;macromolecule metabolic process;metabolic process;nitrogen compound metabolic p…	binding;cation binding;DNA binding;ion binding;metal ion binding;nucleic acid binding	cell part;chromosomal part;cytoplasmic part;cytosolic part;cytosolic ribosome;intracellular membrane-bounded organelle;intracellular non-membrane-bounded organelle;intracellular organelle;intracellular organelle part;intracellular part;lipid particle;macromolecular complex;membrane;membrane-bounded organelle;non-membrane-bounded organelle;nuclear chromosome part;nuclear membrane;nuclear origin of…	17.2699	0	Cluster 3	21	21	21	42.9	42.9	42.9	63.574	0	323.31	21469000000	412	0.367013	0.412625	0.969148	0.957704	0.451011	0.503652	0.832453	0.761669	0.677248	0.731528	0.619788	0.657857	0.804002	0.809641	0.786389	0.626017	0.564584
Ribonuclease P protein subunit p14	O95059	O95059	RPP14	*	*	*	*			0.662906	0.738969	0.698852	0.614098	-1.50612	-1.2087	cellular macromolecule metabolic process;cellular metabolic process;cellular nitrogen compound metabolic process;cellular process;macromolecule metabolic process;metabolic process;ncRNA metabolic process;ncRNA processing;nitrogen compound metabolic process;nucleic acid metabolic process;nucleobase-containing compound metabolic process;primary metabolic process;RNA metabolic process;RNA processing…	binding;catalytic activity;endonuclease activity;endonuclease activity, active with either ribo- or deoxyribonucleic acids and producing 5'-phosphomonoesters;endoribonuclease activity;endoribonuclease activity, producing 5'-phosphomonoesters;hydrolase activity;hydrolase activity, acting on ester bonds;nuclease activity;nucleic acid binding;ribonuclease activity;ribonuclease P activity;RNA binding…	cell part;intracellular membrane-bounded organelle;intracellular organelle;intracellular part;membrane-bounded organelle;nucleus;organelle	18.7781	0.000238806	Cluster 3	5	5	5	59.7	59.7	59.7	13.693	0	323.31	2086500000	182	0.476357	0.431769	0.832853	0.859299	0.664368	0.71279	0.730261	0.685312	0.750904	0.790328	0.745902	0.731107	0.587064	0.560158	0.805093	0.854183	0.713533
Ribonuclease P protein subunit p21	A0A0G2JJ26;A0A140T9R9;Q9H633;Q9H633-4;A0A0G2JIT5;A0A0G2JJ52;A0A140TA46;A0A096LP39;Q9H633-3;Q9H633-2;A0A0G2JJY3;A0A0G2JHI3;A0A0G2JKY0	A0A0G2JJ26;A0A140T9R9;Q9H633;Q9H633-4;A0A0G2JIT5;A0A0G2JJ52;A0A140TA46;A0A096LP39;Q9H633-3;Q9H633-2;A0A0G2JJY3;A0A0G2JHI3;A0A0G2JKY0	RPP21;TRIM39-RPP21	*	*	*	*			0.592689	0.879191	0.829715	0.357084	-1.26372	-1.39496	cellular macromolecule metabolic process;cellular metabolic process;cellular nitrogen compound metabolic process;cellular process;macromolecule metabolic process;metabolic process;ncRNA metabolic process;ncRNA processing;nitrogen compound metabolic process;nucleic acid metabolic process;nucleobase-containing compound metabolic process;primary metabolic process;response to chemical stimulus;respon…	binding;catalytic activity;cation binding;endonuclease activity;endonuclease activity, active with either ribo- or deoxyribonucleic acids and producing 5'-phosphomonoesters;endoribonuclease activity;endoribonuclease activity, producing 5'-phosphomonoesters;hydrolase activity;hydrolase activity, acting on ester bonds;ion binding;metal ion binding;nuclease activity;ribonuclease activity;ribonucleas…	cell part;intracellular;intracellular organelle part;intracellular part;macromolecular complex;multimeric ribonuclease P complex;nuclear part;nucleolar part;nucleolar ribonuclease P complex;organelle part;ribonuclease P complex;ribonucleoprotein complex	16.6684	0.000771654	Cluster 3	4	4	4	57.8	57.8	57.8	17.57	0	129.78	1772100000	91	0.365529	0.430811	0.825038	0.868531	0.508339	0.557884	0.930577	0.980637	0.973732	0.894934	0.756667	0.7386	0.859261	0.73251	0.966095	1.09993	0.681886
Ribonuclease P protein subunit p25-like protein	Q8N5L8	Q8N5L8	RPP25L	*	*	*	*			0.643252	0.770549	0.721081	0.567574	-1.10956	-1.59289			cell part;intracellular membrane-bounded organelle;intracellular organelle;intracellular part;membrane-bounded organelle;nucleus;organelle	19.8241	0	Cluster 3	8	8	8	76.1	76.1	76.1	17.631	0	32.096	5004500000	141	0.4985	0.484238	0.869842	0.894318	0.553642	0.558974	0.798418	0.789847	0.828228	0.827435	0.743673	0.63569	0.686709	0.740499	0.825132	0.789939	0.65904
Ribonuclease P protein subunit p30	P78346;P78346-2;Q5VU10;Q5VU11	P78346;P78346-2;Q5VU10;Q5VU11	RPP30	*	*	*	*			0.608859	0.786516	0.746313	0.522638	-0.925597	-1.73873	cellular macromolecule metabolic process;cellular metabolic process;cellular nitrogen compound metabolic process;cellular process;macromolecule metabolic process;metabolic process;ncRNA metabolic process;ncRNA processing;nitrogen compound metabolic process;nucleic acid metabolic process;nucleobase-containing compound metabolic process;primary metabolic process;RNA metabolic process;RNA processing…	catalytic activity;endonuclease activity;endonuclease activity, active with either ribo- or deoxyribonucleic acids and producing 5'-phosphomonoesters;endoribonuclease activity;endoribonuclease activity, producing 5'-phosphomonoesters;hydrolase activity;hydrolase activity, acting on ester bonds;nuclease activity;ribonuclease activity;ribonuclease P activity;tRNA-specific ribonuclease activity	cell part;intracellular membrane-bounded organelle;intracellular organelle;intracellular organelle part;intracellular part;macromolecular complex;membrane-bounded organelle;multimeric ribonuclease P complex;nuclear part;nucleolar part;nucleolar ribonuclease P complex;nucleus;organelle;organelle part;ribonuclease P complex;ribonucleoprotein complex	22.9051	0	Cluster 3	17	17	17	78	78	78	29.321	0	323.31	19519000000	565	0.464581	0.472439	0.71093	0.742326	0.565068	0.697808	0.812514	0.758648	0.815575	0.891679	0.771181	0.669499	0.686624	0.750622	0.757519	0.769561	0.721297
Ribonuclease P protein subunit p38	P78345;Q5VUC3;Q5VUC9	P78345;Q5VUC3	RPP38	*	*	*	*			0.608273	0.7803	0.817107	0.514495	-1.3746	-1.34558	cellular macromolecule metabolic process;cellular metabolic process;cellular nitrogen compound metabolic process;cellular process;macromolecule metabolic process;metabolic process;ncRNA metabolic process;ncRNA processing;nitrogen compound metabolic process;nucleic acid metabolic process;nucleobase-containing compound metabolic process;primary metabolic process;RNA metabolic process;RNA processing…	catalytic activity;endonuclease activity;endonuclease activity, active with either ribo- or deoxyribonucleic acids and producing 5'-phosphomonoesters;endoribonuclease activity;endoribonuclease activity, producing 5'-phosphomonoesters;hydrolase activity;hydrolase activity, acting on ester bonds;nuclease activity;ribonuclease activity;ribonuclease P activity;tRNA-specific ribonuclease activity	cell part;intracellular membrane-bounded organelle;intracellular organelle;intracellular organelle part;intracellular part;macromolecular complex;membrane-bounded organelle;multimeric ribonuclease P complex;nuclear part;nucleolar part;nucleolar ribonuclease P complex;nucleus;organelle;organelle part;ribonuclease P complex;ribonucleoprotein complex	19.6245	0	Cluster 3	9	9	9	42.4	42.4	42.4	31.834	0	323.31	3643300000	156	0.446265	0.418571	0.79988	0.770538	0.688151	0.526235	0.836052	0.689843	0.811081	0.764896	0.758982	0.820943	0.8191	0.820858	0.893602	0.914317	0.777959
Ribonuclease P protein subunit p40	O75818-2;O75818;A0A087X1N3;X6RLL4;F8WC38	O75818-2;O75818;A0A087X1N3;X6RLL4	RPP40	*	*	*	*			0.704384	0.747999	0.697907	0.577983	-1.35984	-1.36844	cellular macromolecule metabolic process;cellular metabolic process;cellular nitrogen compound metabolic process;cellular process;macromolecule metabolic process;metabolic process;ncRNA metabolic process;ncRNA processing;nitrogen compound metabolic process;nucleic acid metabolic process;nucleobase-containing compound metabolic process;primary metabolic process;RNA metabolic process;RNA processing…	catalytic activity;endonuclease activity;endonuclease activity, active with either ribo- or deoxyribonucleic acids and producing 5'-phosphomonoesters;endoribonuclease activity;endoribonuclease activity, producing 5'-phosphomonoesters;hydrolase activity;hydrolase activity, acting on ester bonds;nuclease activity;ribonuclease activity;ribonuclease P activity;tRNA-specific ribonuclease activity	cell part;intracellular membrane-bounded organelle;intracellular organelle;intracellular organelle part;intracellular part;macromolecular complex;membrane-bounded organelle;multimeric ribonuclease P complex;nuclear part;nucleolar part;nucleolar ribonuclease P complex;nucleus;organelle;organelle part;ribonuclease P complex;ribonucleoprotein complex	19.2619	0	Cluster 3	15	15	15	60.3	60.3	60.3	39.327	0	323.31	9937600000	458	0.595869	0.543868	0.790512	0.853193	0.702195	0.740666	0.731966	0.721593	0.72729	0.775998	0.787527	0.743622	0.619908	0.672305	0.726861	0.72198	0.651917
RNA polymerase-associated protein RTF1 homolog	Q92541;H0YKX1	Q92541	RTF1	*	*	*	*			0.704374	0.906951	0.528452	0.572494	-1.2885	-1.42377	biological regulation;biosynthetic process;cell fate commitment;cell fate commitment involved in formation of primary germ layers;cell surface receptor linked signaling pathway;cellular biosynthetic process;cellular component organization;cellular component organization at cellular level;cellular component organization or biogenesis;cellular component organization or biogenesis at cellular level;…	binding;DNA binding;nucleic acid binding;single-stranded DNA binding;structure-specific DNA binding	Cdc73/Paf1 complex;cell part;intracellular non-membrane-bounded organelle;intracellular organelle;intracellular organelle part;intracellular part;macromolecular complex;non-membrane-bounded organelle;nuclear part;nucleolus;nucleoplasm part;organelle;organelle part;protein complex;transcription elongation factor complex	19.6755	0	Cluster 3	16	16	16	24.8	24.8	24.8	80.313	0	323.31	4703600000	146	0.679453	0.592964	1.0392	1.00358	0.562529	0.348516	1.08718	0.980823	0.920277	0.851881	0.794934	0.806611	0.673092	0.568726	0.560159	0.564897	0.415493
Squamous cell carcinoma antigen recognized by T-cells 3	Q15020;Q15020-4;Q15020-2;F8W667;F8VZM2;H0YHU8;F8VVK9;Q15020-3	Q15020;Q15020-4	SART3	*	*	*	*			0.509716	0.788317	0.787265	0.680251	-1.35132	-1.41423	anatomical structure morphogenesis;assembly of spliceosomal tri-snRNP;biological regulation;cell morphogenesis;cell proliferation;cellular component assembly;cellular component assembly at cellular level;cellular component morphogenesis;cellular component organization;cellular component organization at cellular level;cellular component organization or biogenesis;cellular component organization or…	binding;histone binding;nucleic acid binding;nucleotide binding;protein binding;RNA binding;snRNA binding;U4 snRNA binding;U6 snRNA binding;U6atac snRNA binding	Cajal body;cell part;cytoplasm;intracellular membrane-bounded organelle;intracellular organelle;intracellular organelle part;intracellular part;membrane-bounded organelle;nuclear body;nuclear part;nuclear speck;nucleoplasm;nucleoplasm part;nucleus;organelle;organelle part	30.2322	0	Cluster 3	61	61	17	68.5	68.5	15.4	109.93	0	323.31	197490000000	2453	0.422783	0.340513	0.660398	0.739404	0.440087	0.45511	0.842137	0.842927	0.819856	0.766736	0.72561	0.732638	0.816909	0.829063	0.761338	0.770056	0.78844
	F8VV04	F8VV04	SART3		*	*	*			0.231235	0.856568	0.88086	0.70477	-1.30652	-1.36691	cellular macromolecule metabolic process;cellular metabolic process;cellular nitrogen compound metabolic process;cellular process;macromolecule metabolic process;metabolic process;nitrogen compound metabolic process;nucleic acid metabolic process;nucleobase-containing compound metabolic process;primary metabolic process;RNA metabolic process;RNA processing	binding;nucleic acid binding;nucleotide binding	cell part;intracellular	20.3642	0.000611111	Cluster 3	46	2	2	69.1	2.7	2.7	89.04	0	41.165	1338400000	22	-0.0775506	-0.0860114	0.709196	0.690995	0.118398	0.0323824	0.699365	1.06182	0.899986	0.837897	0.794675	0.845662	1.02576	0.927782	0.829337	0.79069	0.863083
Sentrin-specific protease 3	Q9H4L4;A0A087X0R7;J3QL36;A0A087WV50;J3QRE4;J3KSF5	Q9H4L4;A0A087X0R7	SENP3;SENP3-EIF4A1	*	*	*	*			0.861709	0.494382	0.542976	0.785799	-1.27752	-1.40735		catalytic activity;cysteine-type peptidase activity;hydrolase activity;peptidase activity;peptidase activity, acting on L-amino acid peptides	cell part;cytoplasm;histone methyltransferase complex;intracellular membrane-bounded organelle;intracellular non-membrane-bounded organelle;intracellular organelle;intracellular organelle part;intracellular part;macromolecular complex;membrane-bounded organelle;methyltransferase complex;MLL1 complex;non-membrane-bounded organelle;nuclear part;nucleolus;nucleoplasm part;nucleus;organelle;organelle…	17.2253	0	Cluster 3	25	25	25	64.5	64.5	64.5	65.009	0	323.31	39717000000	643	0.715832	0.757181	1.0208	1.03167	0.895673	0.749101	0.350885	0.409839	0.525208	0.438673	0.617764	0.623921	0.524162	0.550964	0.579865	0.576139	0.44397
Protein SET	Q01105;A0A0C4DFV9;Q01105-3;Q01105-4;A0A087X027;P0DME0;B2REB7	Q01105;A0A0C4DFV9;Q01105-3;Q01105-4	SET	**	*	*	*			1.07049	0.444629	0.43399	0.734028	-1.14294	-1.5402	biological regulation;biosynthetic process;cell cycle;cellular biosynthetic process;cellular component assembly;cellular component assembly at cellular level;cellular component disassembly;cellular component disassembly at cellular level;cellular component organization;cellular component organization at cellular level;cellular component organization or biogenesis;cellular component organization o…	binding;DNA binding;enzyme inhibitor activity;enzyme regulator activity;histone binding;nucleic acid binding;phosphatase inhibitor activity;phosphatase regulator activity;protein binding;protein phosphatase inhibitor activity;protein phosphatase regulator activity;protein phosphatase type 2A regulator activity	cell part;cytoplasm;cytoplasmic part;cytosol;endoplasmic reticulum;intracellular membrane-bounded organelle;intracellular organelle;intracellular organelle part;intracellular part;macromolecular complex;membrane-bounded organelle;nuclear part;nucleoplasm;nucleus;organelle;organelle part;perinuclear region of cytoplasm;protein complex	25.9388	0	Cluster 3	22	22	6	64.8	64.8	17.9	33.488	0	323.31	2725000000000	5623	1.3157	1.30638	0.80633	0.838075	1.08939	1.06706	0.605937	0.570988	0.406894	0.331991	0.372281	0.379684	0.506905	0.552008	0.314443	0.327931	0.44932
Histone-lysine N-methyltransferase SETD1A	O15047	O15047	SETD1A	*	*	*	*			0.76122	0.752475	0.632057	0.558739	-1.5246	-1.17989	biological regulation;biosynthetic process;cellular biosynthetic process;cellular component organization;cellular component organization at cellular level;cellular component organization or biogenesis;cellular component organization or biogenesis at cellular level;cellular macromolecule biosynthetic process;cellular macromolecule metabolic process;cellular metabolic process;cellular nitrogen comp…	binding;catalytic activity;histone methyltransferase activity;histone methyltransferase activity (H3-K4 specific);histone-lysine N-methyltransferase activity;lysine N-methyltransferase activity;methyltransferase activity;N-methyltransferase activity;nucleic acid binding;nucleotide binding;protein methyltransferase activity;protein-lysine N-methyltransferase activity;RNA binding;S-adenosylmethioni…	cell part;chromatin remodeling complex;chromosome;histone methyltransferase complex;intracellular membrane-bounded organelle;intracellular non-membrane-bounded organelle;intracellular organelle;intracellular organelle part;intracellular part;macromolecular complex;membrane-bounded organelle;methyltransferase complex;non-membrane-bounded organelle;nuclear body;nuclear part;nuclear speck;nucleoplas…	18.6139	0	Cluster 3	18	18	17	19	19	18.4	186.03	0	323.31	3370400000	192	0.682636	0.713539	0.905731	0.935444	0.673937	0.656033	0.729584	0.768627	0.862437	0.728194	0.753964	0.672047	0.648733	0.68614	0.804685	0.738939	0.432092
Histone-lysine N-methyltransferase;Histone-lysine N-methyltransferase SETD1B	A0A0A0MQV9;Q9UPS6-2;Q9UPS6	A0A0A0MQV9;Q9UPS6-2;Q9UPS6	SETD1B	*	*	*	*			0.918045	0.577837	0.463474	0.726422	-1.48909	-1.19668	biological regulation;biosynthetic process;cellular biosynthetic process;cellular component organization;cellular component organization at cellular level;cellular component organization or biogenesis;cellular component organization or biogenesis at cellular level;cellular macromolecule biosynthetic process;cellular macromolecule metabolic process;cellular metabolic process;cellular nitrogen comp…	binding;catalytic activity;histone methyltransferase activity;histone-lysine N-methyltransferase activity;lysine N-methyltransferase activity;methyltransferase activity;N-methyltransferase activity;nucleic acid binding;nucleotide binding;protein methyltransferase activity;protein-lysine N-methyltransferase activity;RNA binding;S-adenosylmethionine-dependent methyltransferase activity;transferase …	cell part;chromatin remodeling complex;chromosome;cytoplasm;histone methyltransferase complex;intracellular membrane-bounded organelle;intracellular non-membrane-bounded organelle;intracellular organelle;intracellular organelle part;intracellular part;macromolecular complex;membrane-bounded organelle;methyltransferase complex;non-membrane-bounded organelle;nuclear body;nuclear part;nuclear speck;…	18.4837	0	Cluster 3	18	17	17	17.2	16.6	16.6	208.77	0	196.87	1941000000	187	0.973598	1.04063	1.04074	1.01382	0.771446	0.668035	0.74591	0.672804	0.553468	0.498959	0.573451	0.422432	0.712577	0.830707	0.656638	0.603477	-0.00908325
Kanadaptin	A0A087X0M4;Q9BWU0;A0A087WWF4;H7C256	A0A087X0M4;Q9BWU0	SLC4A1AP	*	*	*	*			0.802705	0.747071	0.540202	0.634636	-1.32826	-1.39635			cell part;cytoplasm;intracellular membrane-bounded organelle;intracellular organelle;intracellular organelle part;intracellular part;membrane;membrane-bounded organelle;nuclear part;nucleoplasm;nucleus;organelle;organelle part;plasma membrane	19.618	0	Cluster 3	31	31	31	61.2	61.2	61.2	82.89	0	323.31	13504000000	567	0.82988	0.779255	0.845247	0.842893	0.750745	0.768209	0.782393	0.748459	0.795574	0.832479	0.661193	0.662328	0.536605	0.700884	0.621026	0.664669	0.360436
Serine/threonine-protein phosphatase 4 regulatory subunit 3A	Q6IN85;Q6IN85-2;G3V5Z3;H0YIY8;Q6IN85-5;Q6IN85-4;G3V5A2;H0YJN6;G3V231;Q5MIZ7-3;Q5MIZ7-2;Q5MIZ7;G3V4R3;Q5MIZ7-4	Q6IN85;Q6IN85-2;G3V5Z3;H0YIY8;Q6IN85-5;Q6IN85-4	SMEK1	*	*	*	*			0.676491	0.817378	0.624504	0.647111	-1.30369	-1.46179	biological regulation;cellular macromolecule metabolic process;cellular metabolic process;cellular process;cellular protein metabolic process;dephosphorylation;macromolecule metabolic process;macromolecule modification;metabolic process;phosphate-containing compound metabolic process;phosphorus metabolic process;positive regulation of biological process;positive regulation of biosynthetic process…		cell part;cytoplasm;cytoplasmic part;cytoskeletal part;intracellular membrane-bounded organelle;intracellular organelle;intracellular organelle part;intracellular part;macromolecular complex;membrane-bounded organelle;microtubule organizing center;nucleus;organelle;organelle part;protein complex;protein phosphatase 4 complex;protein serine/threonine phosphatase complex	27.8775	0	Cluster 3	33	33	33	54.3	54.3	54.3	95.367	0	323.31	13817000000	614	0.624768	0.618922	0.812188	0.775586	0.615925	0.611556	0.882184	0.856012	0.857558	0.839801	0.742809	0.725909	0.693724	0.704907	0.613344	0.60631	0.602434
Signal recognition particle 54 kDa protein	P61011;P61011-2;G3V4F7;G3V480;G3V346;A0A0D9SFN7;G3V3L9	P61011;P61011-2;G3V4F7	SRP54	*	*	*	*			0.60915	0.927958	0.623993	0.515137	-1.26765	-1.40859	biosynthetic process;cellular biosynthetic process;cellular component assembly;cellular component assembly at cellular level;cellular component organization;cellular component organization at cellular level;cellular component organization or biogenesis;cellular component organization or biogenesis at cellular level;cellular macromolecular complex assembly;cellular macromolecular complex subunit o…	7S RNA binding;binding;catalytic activity;drug binding;endoplasmic reticulum signal peptide binding;GDP binding;GTP binding;GTPase activity;guanyl nucleotide binding;guanyl ribonucleotide binding;hydrolase activity;hydrolase activity, acting on acid anhydrides;hydrolase activity, acting on acid anhydrides, in phosphorus-containing anhydrides;nucleic acid binding;nucleoside-triphosphatase activity…	cell part;cytoplasm;cytoplasmic part;cytosol;intracellular membrane-bounded organelle;intracellular non-membrane-bounded organelle;intracellular organelle;intracellular organelle part;intracellular part;macromolecular complex;membrane-bounded organelle;non-membrane-bounded organelle;nuclear body;nuclear part;nuclear speck;nucleolus;nucleoplasm part;nucleus;organelle;organelle part;ribonucleoprote…	16.5743	0.000185567	Cluster 3	37	37	37	72.2	72.2	72.2	55.704	0	323.31	105150000000	1439	0.326989	0.192856	0.995307	0.977672	0.614132	0.547944	0.930204	0.918116	0.905686	0.92136	0.946259	0.946125	0.763313	0.794462	0.551633	0.542587	0.535415
Lupus La protein	P05455;E7ERC4;E9PGX9;E9PFL9	P05455;E7ERC4	SSB	*	*	*	*			0.578982	0.871146	0.654114	0.402347	-0.672949	-1.83364	cellular macromolecule metabolic process;cellular metabolic process;cellular nitrogen compound metabolic process;cellular process;histone mRNA metabolic process;macromolecule metabolic process;macromolecule modification;metabolic process;mRNA metabolic process;ncRNA metabolic process;ncRNA processing;nitrogen compound metabolic process;nucleic acid metabolic process;nucleobase-containing compound…	binding;mRNA binding;nucleic acid binding;nucleotide binding;RNA binding;tRNA binding	cell part;intracellular membrane-bounded organelle;intracellular organelle;intracellular part;macromolecular complex;membrane-bounded organelle;nucleus;organelle;ribonucleoprotein complex	16.9688	0.000221106	Cluster 3	35	35	35	57.6	57.6	57.6	46.836	0	323.31	55990000000	965	0.360433	0.440609	0.753233	0.776262	0.601087	0.542271	0.883444	0.929112	0.950932	0.949336	0.749841	0.764211	0.711261	0.634214	0.777671	0.717548	0.536407
Small ubiquitin-related modifier 1	B8ZZN6;P63165;B8ZZJ0;B8ZZ67;B9A032;P63165-2	B8ZZN6;P63165;B8ZZJ0;B8ZZ67;B9A032;P63165-2	SUMO1	*	*	*	*			0.449901	0.774511	0.864949	0.578277	-1.47593	-1.19171	anatomical structure development;biological regulation;cell surface receptor linked signaling pathway;cellular component organization;cellular component organization at cellular level;cellular component organization or biogenesis;cellular component organization or biogenesis at cellular level;cellular localization;cellular macromolecule localization;cellular macromolecule metabolic process;cellul…	acid-amino acid ligase activity;binding;catalytic activity;enzyme binding;ligase activity;ligase activity, forming carbon-nitrogen bonds;protein binding;small conjugating protein ligase activity;SUMO ligase activity;transcription factor binding;ubiquitin protein ligase binding	cell part;cell projection;cytoplasm;dendrite;fibrillar center;intracellular membrane-bounded organelle;intracellular non-membrane-bounded organelle;intracellular organelle;intracellular organelle part;intracellular part;macromolecular complex;membrane;membrane part;membrane-bounded organelle;neuron projection;non-membrane-bounded organelle;nuclear body;nuclear membrane;nuclear part;nuclear pore;n…	16.6734	0	Cluster 3	5	5	5	35.6	35.6	35.6	16.645	0	307.38	27788000000	134	0.387428	0.173226	0.492087	0.737744	0.408581	0.500343	0.833618	0.862238	0.910198	0.718468	0.639026	0.683517	0.648267	0.893403	1.05186	0.842116	0.678173
Transcription elongation factor SPT5	O00267;M0QYL9;M0R2M5	O00267	SUPT5H	*	*	*	*			0.635615	0.819438	0.601103	0.669389	-1.33997	-1.38558	biological regulation;biosynthetic process;cell cycle;cellular biosynthetic process;cellular component organization;cellular component organization at cellular level;cellular component organization or biogenesis;cellular component organization or biogenesis at cellular level;cellular macromolecule biosynthetic process;cellular macromolecule metabolic process;cellular metabolic process;cellular ni…	binding;chromatin binding;enzyme binding;protein binding;protein dimerization activity;protein heterodimerization activity	cell part;DSIF complex;intracellular membrane-bounded organelle;intracellular organelle;intracellular organelle part;intracellular part;macromolecular complex;membrane-bounded organelle;nuclear part;nucleoplasm;nucleoplasm part;nucleus;organelle;organelle part;protein complex;transcription elongation factor complex	19.308	0	Cluster 3	51	51	1	59.3	59.3	1.6	121	0	323.31	73211000000	1346	0.42211	0.419496	0.946583	0.941098	0.528055	0.55635	0.907022	0.938319	0.815858	0.852504	0.701317	0.701611	0.754268	0.73634	0.652005	0.633452	0.401539
Transcription elongation factor SPT6	Q7KZ85;Q7KZ85-3	Q7KZ85	SUPT6H	*	*	*	*			0.850734	0.685842	0.343413	0.831262	-1.30882	-1.40243	biological regulation;biosynthetic process;cellular biosynthetic process;cellular component organization;cellular component organization at cellular level;cellular component organization or biogenesis;cellular component organization or biogenesis at cellular level;cellular macromolecule biosynthetic process;cellular macromolecule metabolic process;cellular metabolic process;cellular nitrogen comp…	binding;DNA binding;histone binding;nucleic acid binding;nucleic acid binding transcription factor activity;protein binding;sequence-specific DNA binding transcription factor activity	cell part;intracellular membrane-bounded organelle;intracellular organelle;intracellular part;membrane-bounded organelle;nucleus;organelle	22.151	0	Cluster 3	92	92	69	60.6	60.6	45.1	199.07	0	323.31	126290000000	2619	0.796669	0.803687	0.815392	0.838294	0.929189	0.921171	0.731618	0.728562	0.596616	0.626875	0.725723	0.705656	0.52964	0.500418	0.29426	0.298847	0.257311
SUMO-conjugating enzyme UBC9	P63279	P63279	UBE2I	*	*	*	*			0.61526	0.74604	0.839274	0.470161	-1.02364	-1.6471	biological regulation;catabolic process;cell cycle phase;cell cycle process;cell division;cellular catabolic process;cellular component organization;cellular component organization at cellular level;cellular component organization or biogenesis;cellular component organization or biogenesis at cellular level;cellular macromolecule catabolic process;cellular macromolecule metabolic process;cellular…	acid-amino acid ligase activity;adenyl nucleotide binding;adenyl ribonucleotide binding;ATP binding;binding;catalytic activity;enzyme binding;ligase activity;ligase activity, forming carbon-nitrogen bonds;nucleotide binding;protein binding;protein domain specific binding;purine nucleotide binding;purine ribonucleoside triphosphate binding;purine ribonucleotide binding;ribonucleotide binding;RING-…	cell part;cell projection;chromosomal part;cytoplasm;dendrite;fibrillar center;intracellular membrane-bounded organelle;intracellular organelle;intracellular organelle part;intracellular part;membrane-bounded organelle;neuron projection;nuclear body;nuclear chromosome part;nuclear part;nucleolar part;nucleoplasm;nucleoplasm part;nucleus;organelle;organelle part;PML body;synapse;synaptonemal compl…	19.9233	0	Cluster 3	12	12	1	80.4	80.4	19.6	18.007	0	323.31	67027000000	407	0.548427	0.598631	0.580965	0.706477	0.697232	0.55983	0.867749	0.757351	0.745392	0.604252	0.774844	0.72665	0.875456	0.97497	0.876133	0.918973	0.580856
Pre-mRNA-splicing regulator WTAP	Q15007;A0A087X1R4;Q15007-2	Q15007;A0A087X1R4;Q15007-2	WTAP	*	*	*	*			0.472061	0.782273	0.815792	0.474816	-0.900282	-1.64466	biological regulation;cell cycle;cellular macromolecule metabolic process;cellular metabolic process;cellular nitrogen compound metabolic process;cellular process;macromolecule metabolic process;macromolecule methylation;macromolecule modification;metabolic process;methylation;mRNA metabolic process;mRNA methylation;mRNA modification;mRNA processing;nitrogen compound metabolic process;nucleic aci…		cell part;intracellular membrane-bounded organelle;intracellular organelle;intracellular organelle part;intracellular part;membrane;membrane-bounded organelle;nuclear body;nuclear membrane;nuclear part;nuclear speck;nucleoplasm;nucleoplasm part;nucleus;organelle;organelle membrane;organelle part	13.2748	0.000784615	Cluster 3	15	15	15	55.6	55.6	55.6	44.243	0	323.31	11496000000	279	-0.00846339	0.203359	0.698997	0.694936	0.604161	0.639377	0.6229	0.683396	0.897612	0.912608	0.796182	0.780942	0.673676	0.742741	0.91555	0.888546	0.843594
BRISC and BRCA1-A complex member 1	Q9NWV8;J3KQS6;M0R0I0;M0R2K3;M0R3F4;M0R2A4;M0R193;M0R2I2;Q9NWV8-3;Q9NWV8-2;M0QYV1;M0QXG9;M0R3H9	Q9NWV8;J3KQS6;M0R0I0;M0R2K3;M0R3F4;M0R2A4;M0R193	BABAM1			*			**	-1.52091	0.298548	0.737311	0.240049	-0.985163	1.23016	biological regulation;cell cycle checkpoint;cellular component organization;cellular component organization at cellular level;cellular component organization or biogenesis;cellular component organization or biogenesis at cellular level;cellular macromolecule metabolic process;cellular metabolic process;cellular nitrogen compound metabolic process;cellular process;cellular protein metabolic proces…		BRCA1-A complex;BRISC complex;cell part;cytoplasm;intracellular membrane-bounded organelle;intracellular organelle;intracellular organelle part;intracellular part;macromolecular complex;membrane-bounded organelle;nuclear part;nucleoplasm;nucleus;organelle;organelle part;protein complex	16.7482	0.00010582	Cluster 4	15	15	15	68.7	68.7	68.7	36.56	0	323.31	8397700000	354	-1.38315	-1.87644	-1.39972	-1.85754	-1.5011	-1.10749	0.330258	0.14264	0.378887	0.355711	0.284419	0.299371	0.702136	0.757218	0.779286	0.749157	0.778853
Lys-63-specific deubiquitinase BRCC36	P46736-2;P46736;P46736-3;H9KVA9;A0A087WZR3;A0A0D9SF50;P46736-5;P46736-4;X6RJS7;A0A0A0MS96	P46736-2;P46736;P46736-3;H9KVA9;A0A087WZR3;A0A0D9SF50;P46736-5;P46736-4;X6RJS7	BRCC3			*			**	-1.33394	0.262754	0.759748	0.23782	-1.1495	1.22312	biological regulation;cell cycle checkpoint;cellular component organization;cellular component organization at cellular level;cellular component organization or biogenesis;cellular component organization or biogenesis at cellular level;cellular macromolecule metabolic process;cellular metabolic process;cellular nitrogen compound metabolic process;cellular process;cellular protein metabolic proces…	binding;catalytic activity;cation binding;cysteine-type peptidase activity;enzyme regulator activity;hydrolase activity;ion binding;metal ion binding;metallopeptidase activity;peptidase activity;peptidase activity, acting on L-amino acid peptides;polyubiquitin binding;protein binding;small conjugating protein binding;small conjugating protein-specific protease activity;ubiquitin binding;ubiquitin…	BRCA1-A complex;BRISC complex;cell part;intracellular membrane-bounded organelle;intracellular organelle;intracellular organelle part;intracellular part;macromolecular complex;membrane-bounded organelle;nuclear part;nuclear ubiquitin ligase complex;nucleoplasm;nucleus;organelle;organelle part;protein complex;ubiquitin ligase complex	13.9445	0.000992593	Cluster 4	21	21	21	88.7	88.7	88.7	33.149	0	323.31	38050000000	553	-1.54576	-1.35414	-1.39965	-1.1842	-1.09696	-1.42292	0.301976	0.258741	0.369395	0.306587	0.104781	0.235042	0.660936	0.778845	0.814729	0.740585	0.769564
BRCA1-A complex subunit BRE	Q9NXR7;Q9NXR7-4;Q9NXR7-3;Q9NXR7-1;F8W733;C9J2G0;A0A075B7D2	Q9NXR7;Q9NXR7-4;Q9NXR7-3;Q9NXR7-1;F8W733	BRE			*			**	-1.586	0.266451	0.746874	0.236757	-0.903774	1.23969	apoptosis;biological regulation;cell cycle checkpoint;cell death;cellular component organization;cellular component organization at cellular level;cellular component organization or biogenesis;cellular component organization or biogenesis at cellular level;cellular macromolecule metabolic process;cellular metabolic process;cellular nitrogen compound metabolic process;cellular process;cellular res…	binding;cytokine receptor binding;peptide binding;peroxisome targeting sequence binding;polyubiquitin binding;protein binding;receptor binding;signal sequence binding;small conjugating protein binding;tumor necrosis factor receptor binding;tumor necrosis factor receptor superfamily binding;ubiquitin binding	BRCA1-A complex;BRISC complex;cell part;cytoplasm;intracellular membrane-bounded organelle;intracellular organelle;intracellular organelle part;intracellular part;macromolecular complex;membrane-bounded organelle;nuclear part;nuclear ubiquitin ligase complex;nucleus;organelle;organelle part;protein complex;ubiquitin ligase complex	18.1325	0	Cluster 4	16	16	16	51.7	51.7	51.7	43.551	0	323.31	16647000000	389	-2.09501	-1.13859	-1.20661	-1.40222	-1.31371	-2.35987	0.159356	0.205765	0.323676	0.326349	0.292886	0.290672	0.642008	0.623518	0.727804	0.802556	0.801635
BRISC complex subunit Abro1	Q15018	Q15018	FAM175B		*	*	*		**	-1.2741	0.316948	0.778175	0.310583	-1.26375	1.13214	cellular process;cellular response to cold;cellular response to freezing;cellular response to stimulus;cellular response to stress;response to abiotic stimulus;response to cold;response to freezing;response to stimulus;response to stress;response to temperature stimulus	binding;polyubiquitin binding;protein binding;small conjugating protein binding;ubiquitin binding	BRISC complex;cell part;cytoplasm;intracellular organelle part;intracellular part;macromolecular complex;nuclear part;organelle part;protein complex	14.0058	0.000684685	Cluster 4	19	19	19	61.9	61.9	61.9	46.9	0	323.31	12592000000	374	-1.28935	-1.85824	-1.90558	-1.12318	-0.862075	-0.60616	0.265761	0.332066	0.398423	0.336338	0.267293	0.301809	0.725252	0.737377	0.796686	0.772259	0.843199
E3 ubiquitin-protein ligase HECTD1	Q9ULT8	Q9ULT8	HECTD1		*	*			**	-1.22288	0.326121	0.961861	-0.221282	-1.12746	1.28364	anatomical structure formation involved in morphogenesis;cellular macromolecule metabolic process;cellular metabolic process;cellular process;cellular protein metabolic process;developmental process;macromolecule metabolic process;macromolecule modification;metabolic process;neural tube closure;primary metabolic process;protein metabolic process;protein modification by small protein conjugation;p…	acid-amino acid ligase activity;binding;catalytic activity;cation binding;ion binding;ligase activity;ligase activity, forming carbon-nitrogen bonds;metal ion binding;small conjugating protein ligase activity;ubiquitin-protein ligase activity	cell part;cytoplasm;intracellular membrane-bounded organelle;intracellular organelle;intracellular part;membrane-bounded organelle;nucleus;organelle	16.8892	0	Cluster 4	104	104	0	53.9	53.9	0	289.38	0	323.31	24361000000	1128	-1.18341	-0.913577	-1.24665	-1.51693	-1.04726	-1.42945	0.3212	0.242428	0.410868	0.402935	0.387244	0.192048	0.879182	0.876539	1.06249	0.93129	0.971901
Neuronal calcium sensor 1	P62166;P62166-2	P62166;P62166-2	NCS1						**	-1.15975	0.0241816	0.263227	0.0984608	-0.992847	1.76673	biological regulation;cellular process;cellular response to stimulus;inositol lipid-mediated signaling;intracellular signal transduction;phosphatidylinositol-mediated signaling;positive regulation of biological process;positive regulation of cellular process;positive regulation of exocytosis;positive regulation of secretion;positive regulation of transport;regulation of biological process;regulat…	binding;calcium channel activity;calcium ion binding;cation binding;cation channel activity;cation transmembrane transporter activity;channel activity;gated channel activity;ion binding;ion channel activity;ion transmembrane transporter activity;magnesium ion binding;metal ion binding;passive transmembrane transporter activity;substrate-specific channel activity;substrate-specific transmembrane t…	axon;cell junction;cell part;cell projection;cytoplasm;cytoplasmic membrane-bounded vesicle;cytoplasmic part;cytoplasmic vesicle;cytoskeletal part;cytosol;dendrite;dense core granule;extracellular membrane-bounded organelle;extracellular organelle;extracellular region part;extracellular vesicular exosome;Golgi apparatus part;Golgi cisterna membrane;Golgi membrane;intracellular membrane-bounded or…	17.6362	0.000690909	Cluster 4	12	12	12	74.7	74.7	74.7	21.878	0	323.31	2440900000	174	-1.08878	-1.56394	-0.963626	-1.68568	-0.594341	-1.06217	0.087423	0.00502501	0.0616381	-0.087822	-0.00204898	0.0808743	0.23017	0.501364	-0.142941	0.109533	0.488213
E3 ubiquitin-protein ligase RAD18	Q9NS91;F8WE49;C9J0Q4;F8WFA6;H7C3I2;F8WAZ7;H7C0A5	Q9NS91;F8WE49	RAD18		*	*			**	-1.21257	0.370158	0.327407	0.198939	-1.20363	1.5197	biological regulation;biosynthetic process;cellular biosynthetic process;cellular macromolecule biosynthetic process;cellular macromolecule metabolic process;cellular metabolic process;cellular nitrogen compound metabolic process;cellular process;cellular protein metabolic process;cellular response to stimulus;cellular response to stress;detection of stimulus;DNA biosynthetic process;DNA damage r…	ATPase activity;ATPase activity, coupled;binding;catalytic activity;cation binding;damaged DNA binding;DNA binding;DNA secondary structure binding;DNA-dependent ATPase activity;enzyme binding;hydrolase activity;hydrolase activity, acting on acid anhydrides;hydrolase activity, acting on acid anhydrides, in phosphorus-containing anhydrides;ion binding;ligase activity;metal ion binding;nucleic acid …	cell part;chromatin;chromosomal part;chromosome;intracellular membrane-bounded organelle;intracellular non-membrane-bounded organelle;intracellular organelle;intracellular organelle part;intracellular part;membrane-bounded organelle;non-membrane-bounded organelle;nuclear part;nucleoplasm;nucleus;organelle;organelle part;replication fork;sex chromosome;XY body	17.2329	0	Cluster 4	24	24	24	51.7	51.7	51.7	56.222	0	323.31	7139300000	245	-0.969603	-1.55614	-1.45845	-0.953614	-1.2692	-1.06841	0.344528	0.384002	0.482059	0.474102	0.27002	0.266241	0.317088	0.485188	0.723986	0.432985	0.00402418
UV excision repair protein RAD23 homolog A	P54725-3	P54725-3	RAD23A		*	**			*	-1.31237	0.701681	1.07175	-0.670523	-0.723713	0.933177	biological regulation;catabolic process;cellular catabolic process;cellular macromolecule catabolic process;cellular macromolecule metabolic process;cellular metabolic process;cellular nitrogen compound metabolic process;cellular process;cellular response to stimulus;cellular response to stress;DNA metabolic process;DNA repair;macromolecule catabolic process;macromolecule metabolic process;metabo…	binding;damaged DNA binding;DNA binding;nucleic acid binding;polyubiquitin binding;protein binding;single-stranded DNA binding;small conjugating protein binding;structure-specific DNA binding;ubiquitin binding	cell part;cytoplasm;intracellular organelle part;intracellular part;macromolecular complex;nuclear part;nucleoplasm;organelle part;proteasome complex;protein complex	12.9183	0.000780876	Cluster 4	15	12	1	65.7	58.6	11.6	39.538	0	323.31	17550000000	579	-1.43832	-1.47655	-1.0701	-1.42496	-1.53009	-0.934187	0.731091	0.781785	0.802003	0.746054	0.622765	0.526389	1.07972	1.05245	1.05263	1.03064	1.11297
Ubiquitin-40S ribosomal protein S27a;Ubiquitin;40S ribosomal protein S27a;Ubiquitin-60S ribosomal protein L40;Ubiquitin;60S ribosomal protein L40;Polyubiquitin-B;Ubiquitin;Polyubiquitin-C;Ubiquitin	P62979;J3QS39;J3QTR3;F5H6Q2;F5GYU3;F5H2Z3;F5H265;B4DV12;F5H388;F5H747;F5GXK7;J3QKN0;Q5PY61;Q96C32;P62987;P0CG47;P0CG48;M0R1V7;Q49A90;F5GZ39;J3QSA3	P62979;J3QS39;J3QTR3;F5H6Q2;F5GYU3;F5H2Z3;F5H265;B4DV12;F5H388;F5H747;F5GXK7;J3QKN0;Q5PY61;Q96C32;P62987;P0CG47;P0CG48;M0R1V7;Q49A90;F5GZ39;J3QSA3	RPS27A;UBB;UBC;UBA52		*	*	*		**	-1.57033	0.559766	0.573218	0.461848	-1.12769	1.10319	activation of immune response;activation of innate immune response;activation of MAPK activity;adipose tissue development;alcohol metabolic process;anaphase-promoting complex-dependent proteasomal ubiquitin-dependent protein catabolic process;anatomical structure development;anatomical structure morphogenesis;antigen processing and presentation;antigen processing and presentation of exogenous ant…	binding;cation binding;enzyme binding;ion binding;metal ion binding;protease binding;protein binding;structural constituent of ribosome;structural molecule activity	cell body;cell part;cell projection;cytoplasm;cytoplasmic part;cytoplasmic vesicle membrane;cytoplasmic vesicle part;cytosol;cytosolic large ribosomal subunit;cytosolic small ribosomal subunit;endocytic vesicle membrane;endosomal part;endosome membrane;extracellular membrane-bounded organelle;extracellular organelle;extracellular region part;extracellular vesicular exosome;intracellular membrane-…	34.2498	0	Cluster 4	18	18	8	66.7	66.7	39.1	17.965	0	323.31	2385700000000	3870	-1.54698	-1.49389	-1.49406	-1.57286	-1.71971	-1.5945	0.622658	0.473448	0.568847	0.561158	0.580725	0.551761	0.609824	0.598033	0.527973	0.553202	0.562406
TRPM8 channel-associated factor 1	Q9Y4C2-2;Q9Y4C2;C9JD13;C9K0E7;C9J9F4	Q9Y4C2-2;Q9Y4C2	TCAF1		*	*	*		*	-1.8354	0.456699	0.77	0.574882	-0.722642	0.756458	biological regulation;establishment of localization;negative regulation of biological process;negative regulation of cell migration;negative regulation of cell motility;negative regulation of cellular component movement;negative regulation of cellular process;negative regulation of locomotion;positive regulation of biological process;positive regulation of intracellular protein transport;positive…	binding;ion channel binding;protein binding	cell part;membrane;plasma membrane	19.1663	0	Cluster 4	28	28	28	41.8	41.8	41.8	101.89	0	323.31	9969900000	522	-2.26693	-1.51467	-1.8782	-2.11304	-1.39327	-1.84629	0.467303	0.228907	0.447691	0.667445	0.481068	0.447779	0.774698	0.542668	0.898703	0.922548	0.727946
Ubiquitin carboxyl-terminal hydrolase 24	Q9UPU5;A0A0U1RQI9	Q9UPU5	USP24		*	*			**	-1.35737	0.305137	0.459652	0.19684	-1.10109	1.49683	biological regulation;catabolic process;cellular catabolic process;cellular macromolecule catabolic process;cellular macromolecule metabolic process;cellular metabolic process;cellular process;cellular protein metabolic process;macromolecule catabolic process;macromolecule metabolic process;macromolecule modification;metabolic process;modification-dependent macromolecule catabolic process;modific…	catalytic activity;cysteine-type endopeptidase activity;cysteine-type peptidase activity;endopeptidase activity;hydrolase activity;peptidase activity;peptidase activity, acting on L-amino acid peptides;small conjugating protein-specific protease activity;ubiquitin-specific protease activity		20.472	0	Cluster 4	113	113	113	59	59	59	294.36	0	323.31	45722000000	1517	-1.24843	-1.33501	-1.9439	-1.14912	-1.06541	-1.40236	0.242217	0.317666	0.353911	0.29857	0.266966	0.351495	0.35878	0.641965	0.404471	0.459248	0.456298
Cullin-1	Q13616;A0A0C4DGX4	Q13616;A0A0C4DGX4	CUL1						**	-0.862411	-0.0571366	-0.101454	0.206934	-1.02592	1.83998	activation of immune response;activation of innate immune response;anaphase-promoting complex-dependent proteasomal ubiquitin-dependent protein catabolic process;anatomical structure morphogenesis;biological regulation;catabolic process;cell cycle;cell cycle arrest;cell cycle process;cell proliferation;cell surface receptor linked signaling pathway;cellular catabolic process;cellular macromolecul…		cell part;cullin-RING ubiquitin ligase complex;cytoplasmic part;cytosol;intracellular organelle part;intracellular part;macromolecular complex;nuclear part;nucleoplasm;organelle part;protein complex;SCF ubiquitin ligase complex;ubiquitin ligase complex	13.2422	0.000784	Cluster 5	47	47	47	62	62	62	89.677	0	323.31	15853000000	449	-0.553379	-1.09693	-0.872705	-0.640758	-0.941305	-1.0694	0.0936444	0.0708739	-0.0971074	-0.0891552	-0.0967562	-0.224319	0.0741643	-0.0238062	-0.264394	0.107475	-0.00451439
E3 ubiquitin-protein ligase HUWE1	Q7Z6Z7-2	Q7Z6Z7-2	HUWE1		*	*			**	-0.457356	0.420224	0.640885	0.198777	-1.90264	1.1001	base-excision repair;cell differentiation;cellular component organization;cellular component organization at cellular level;cellular component organization or biogenesis;cellular component organization or biogenesis at cellular level;cellular developmental process;cellular macromolecule metabolic process;cellular metabolic process;cellular nitrogen compound metabolic process;cellular process;cell…	acid-amino acid ligase activity;binding;catalytic activity;DNA binding;ligase activity;ligase activity, forming carbon-nitrogen bonds;nucleic acid binding;small conjugating protein ligase activity;ubiquitin-protein ligase activity	cell part;cytoplasm;extracellular membrane-bounded organelle;extracellular organelle;extracellular region part;extracellular vesicular exosome;intracellular membrane-bounded organelle;intracellular organelle;intracellular organelle part;intracellular part;membrane;membrane-bounded organelle;membrane-bounded vesicle;nuclear part;nucleoplasm;nucleus;organelle;organelle part;vesicle	21.4703	0	Cluster 5	198	198	1	62.2	62.2	0.6	480.19	0	323.31	290670000000	6588	-0.618664	-0.601754	-0.301002	-0.323014	-0.453476	-0.446225	0.430585	0.418101	0.390224	0.383647	0.458926	0.439861	0.626582	0.646055	0.591236	0.598207	0.686274
Ran-binding protein 10	R4GMX8;Q6VN20-3;A0A0D9SEU5;Q6VN20;Q6VN20-2;R4GN91;R4GNA3;R4GMX7	R4GMX8;Q6VN20-3;A0A0D9SEU5;Q6VN20;Q6VN20-2	RANBP10				*		**	-0.75171	-0.106637	-0.146671	0.516368	-1.24216	1.73081	cellular component organization;cellular component organization at cellular level;cellular component organization or biogenesis;cellular component organization or biogenesis at cellular level;cellular process;cytoskeleton organization;microtubule cytoskeleton organization;microtubule-based process;organelle organization	enzyme regulator activity;GTPase regulator activity;guanyl-nucleotide exchange factor activity;nucleoside-triphosphatase regulator activity;Ran guanyl-nucleotide exchange factor activity;Ras guanyl-nucleotide exchange factor activity;small GTPase regulator activity	cell part;cytoplasmic microtubule;cytoplasmic part;cytoskeletal part;cytosol;intracellular membrane-bounded organelle;intracellular organelle;intracellular organelle part;intracellular part;macromolecular complex;membrane-bounded organelle;microtubule;nucleus;organelle;organelle part;protein complex	15.3395	0.000787645	Cluster 5	19	17	17	49.4	44.2	44.2	70.484	0	323.31	1782400000	137	-0.318016	-0.255711	-1.18228	-0.394136	-1.48311	-0.877016	-0.0816075	0.0212098	-0.159064	-0.105396	-0.158986	-0.155977	0.156124	0.0585554	-0.67644	-0.0243051	-0.480946
Ran-binding protein 9	Q96S59;Q96S59-2;Q96S59-3	Q96S59;Q96S59-2;Q96S59-3	RANBP9				*		**	-0.541567	-0.30288	-0.175014	0.448325	-1.21795	1.78909	axon guidance;biological regulation;cellular component assembly;cellular component organization;cellular component organization at cellular level;cellular component organization or biogenesis;cellular component organization or biogenesis at cellular level;cellular process;chemotaxis;cytoskeleton organization;locomotion;macromolecular complex assembly;macromolecular complex subunit organization;mi…	binding;enzyme binding;GTPase binding;protein binding;Ran GTPase binding;Ras GTPase binding;small GTPase binding	cell part;cytoplasmic part;cytoskeletal part;cytosol;intracellular membrane-bounded organelle;intracellular organelle;intracellular organelle part;intracellular part;macromolecular complex;membrane-bounded organelle;microtubule associated complex;nucleus;organelle;organelle part;protein complex	13.9606	0.000768627	Cluster 5	22	22	20	44.6	44.6	39.9	77.846	0	323.31	10815000000	297	-0.270879	-0.267427	-0.456835	-0.559893	-0.497924	-1.19645	-0.123584	-0.148337	-0.256763	-0.488136	-0.332289	-0.468168	-0.0587006	-0.13424	-0.035156	0.00130489	-0.236334
E3 ubiquitin-protein ligase RNF126	Q9BV68-2	Q9BV68-2	RNF126						**	-1.06322	-0.0869365	-0.125669	-0.0176039	-0.688097	1.98152	biological regulation;catabolic process;cellular catabolic process;cellular macromolecule catabolic process;cellular macromolecule metabolic process;cellular metabolic process;cellular process;cellular protein metabolic process;cellular response to chemical stimulus;cellular response to misfolded protein;cellular response to organic substance;cellular response to stimulus;cellular response to str…	binding;catalytic activity;cation binding;ion binding;ligase activity;metal ion binding;transition metal ion binding;zinc ion binding	cell part;cytoplasm;intracellular membrane-bounded organelle;intracellular organelle;intracellular part;membrane-bounded organelle;nucleus;organelle	18.1344	0	Cluster 5	10	10	2	46.3	46.3	13.2	33.861	0	323.31	16992000000	166	-0.983931	-0.939475	-1.75731	-0.603576	-1.10117	-0.993843	-0.0993623	0.057033	-0.0704685	-0.114697	-0.0962634	-0.19786	0.0803753	-0.126542	-0.167808	0.0269893	-0.161099
Mitochondrial import inner membrane translocase subunit Tim8 A	O60220	O60220	TIMM8A						**	-0.086834	0.0294413	0.155526	-0.17954	-1.61283	1.69424	anatomical structure development;cellular macromolecule metabolic process;cellular metabolic process;cellular process;cellular protein metabolic process;chaperone-mediated protein transport;developmental process;establishment of localization;establishment of localization in cell;establishment of protein localization;establishment of protein localization in mitochondrion;establishment of protein l…	binding;cation binding;ion binding;metal ion binding	cell part;cytoplasmic part;intracellular membrane-bounded organelle;intracellular organelle;intracellular organelle part;intracellular part;membrane;membrane-bounded organelle;membrane-enclosed lumen;mitochondrial inner membrane;mitochondrial intermembrane space;mitochondrial membrane;mitochondrial part;mitochondrion;organelle;organelle envelope lumen;organelle inner membrane;organelle membrane;o…	17.7408	0	Cluster 5	5	5	5	79.4	79.4	79.4	10.998	0	289.97	9419700000	98	-0.111237	-0.00630437	-0.222869	-0.379162	-0.00689931	0.205468	0.110061	0.0712036	0.0215522	-0.103012	-0.0122886	0.0891316	0.128268	-0.000187056	0.109431	0.446607	0.162566
ATPase WRNIP1	Q96S55;Q96S55-2;Q96S55-3;Q96S55-4	Q96S55;Q96S55-2;Q96S55-3	WRNIP1				*		**	-0.87495	-0.429729	-0.26654	0.883868	-0.974469	1.66182	biological regulation;biosynthetic process;cellular biosynthetic process;cellular macromolecule biosynthetic process;cellular macromolecule metabolic process;cellular metabolic process;cellular nitrogen compound metabolic process;cellular process;DNA biosynthetic process;DNA metabolic process;DNA replication;DNA synthesis involved in DNA repair;macromolecule biosynthetic process;macromolecule met…	adenyl nucleotide binding;adenyl ribonucleotide binding;ATP binding;ATPase activity;binding;catalytic activity;cation binding;DNA binding;hydrolase activity;hydrolase activity, acting on acid anhydrides;hydrolase activity, acting on acid anhydrides, in phosphorus-containing anhydrides;identical protein binding;ion binding;metal ion binding;nucleic acid binding;nucleoside-triphosphatase activity;n…	cell part;cytoplasmic part;intracellular membrane-bounded organelle;intracellular organelle;intracellular part;membrane;membrane-bounded organelle;nucleus;organelle;perinuclear region of cytoplasm	17.2609	0	Cluster 5	26	26	26	55.5	55.5	55.5	72.132	0	323.31	22079000000	379	-0.842191	-1.07319	-0.846959	-0.780357	-0.769144	-0.937858	-0.281723	-0.31631	-0.647146	-0.842874	-0.164722	-0.325599	0.309866	0.294668	-0.422584	-0.746322	-0.864996
Angiomotin-like protein 1	Q8IY63-2;Q8IY63;F8WDH4	Q8IY63-2;Q8IY63	AMOTL1						**	-0.510803	-0.241246	-0.166054	-0.556043	-0.617343	2.09149	biological regulation;cell surface receptor linked signaling pathway;cellular process;cellular response to stimulus;establishment of cell polarity;establishment of cell polarity involved in ameboidal cell migration;establishment or maintenance of cell polarity;hippo signaling cascade;intracellular signal transduction;positive regulation of biological process;positive regulation of blood vessel en…	binding;identical protein binding;protein binding	apical plasma membrane;cell junction;cell part;cell projection;cell-cell junction;cytoplasm;cytoplasmic part;cytoplasmic vesicle;cytosol;intracellular organelle;intracellular part;lamellipodium;membrane part;occluding junction;organelle;plasma membrane part;tight junction;vesicle	15.462	0.000106952	Cluster 6	22	19	19	35.3	32.3	32.3	101.18	0	315.86	1497100000	105	-0.218903	-0.605751	-0.382443	-0.0286458	-0.973181	-0.855891	-0.437608	-0.431677	0.0375533	-0.238498	-0.0808197	-0.296425	-0.50205	-0.203623	0.0316738	-0.2684	-0.157458
Amyloid protein-binding protein 2	Q92624;K7EIZ9;K7ENN3;K7EN61	Q92624	APPBP2						**	-0.407181	-0.461259	-0.273234	-0.581897	-0.414862	2.13843	establishment of localization;establishment of localization in cell;establishment of protein localization;intracellular protein transport;intracellular transport;metabolic process;protein transport;transport	catalytic activity;hydrolase activity;hydrolase activity, acting on acid anhydrides;hydrolase activity, acting on acid anhydrides, in phosphorus-containing anhydrides;microtubule motor activity;motor activity;nucleoside-triphosphatase activity;pyrophosphatase activity	cell part;cytoplasm;cytoplasmic part;cytoplasmic vesicle membrane;cytoplasmic vesicle part;cytoskeletal part;intracellular membrane-bounded organelle;intracellular organelle;intracellular organelle part;intracellular part;macromolecular complex;membrane;membrane-bounded organelle;microtubule;microtubule associated complex;nucleus;organelle;organelle membrane;organelle part;protein complex;vesicle…	17.7476	0	Cluster 6	22	22	22	54.7	54.7	54.7	66.853	0	323.31	2536100000	142	-0.584264	-0.468566	-0.576387	-0.262133	-0.332948	-0.218789	-0.695531	-0.0427464	-0.957606	-0.374012	-0.263448	-0.434213	-0.442738	-0.171767	0.295272	-0.45999	-0.397351
Large proline-rich protein BAG6	A0A024RCR6;A0A0G2JK23;P46379-2;P46379;P46379-3;A0A0G2JL47;P46379-5;P46379-4;F6S6P2;X6REW1;A0A0G2JJM1;H0Y710;F6UR09;A0A0G2JJR8;F6VEM6;F6X9W3;F6U341;F6U1F2;F6XTU0;A0A1B0GX79;F6WML8;H0Y4L1;F6TC96	A0A024RCR6;A0A0G2JK23;P46379-2;P46379;P46379-3;A0A0G2JL47;P46379-5;P46379-4	BAT3;BAG6						**	-0.442643	-0.232531	-0.104083	-0.711461	-0.527938	2.01866	anatomical structure development;apoptosis;apoptosis in response to endoplasmic reticulum stress;biological regulation;brain development;catabolic process;cell cycle process;cell death;cell differentiation;cellular catabolic process;cellular component assembly;cellular component assembly at cellular level;cellular component organization;cellular component organization at cellular level;cellular c…	binding;enzyme binding;polyubiquitin binding;proteasome binding;protein binding;protein complex binding;ribonucleoprotein binding;ribosome binding;small conjugating protein binding;ubiquitin binding;ubiquitin protein ligase binding	BAT3 complex;cell part;cytoplasm;cytoplasmic part;cytosol;cytosolic part;ER membrane insertion complex;intracellular membrane-bounded organelle;intracellular organelle;intracellular organelle part;intracellular part;macromolecular complex;membrane-bounded organelle;nuclear part;nucleoplasm;nucleus;organelle;organelle part;protein complex	12.0825	0.000765625	Cluster 6	39	39	39	50.7	50.7	50.7	118.7	0	323.31	38731000000	510	-0.479476	-0.902627	-0.287917	-0.480796	-0.0519446	-0.453098	-0.309522	-0.156123	-0.134211	-0.516164	-0.182277	-0.0968917	-0.0841556	-0.110104	-0.0996948	-0.0683836	-0.185055
Baculoviral IAP repeat-containing protein 2	E9PMH5;Q13490;Q13490-2;A0A087X2B2;H0YDY3;E9PIW1;E9PNM6;E9PI77;Q13489;E9PQZ9;H0YCJ5	E9PMH5;Q13490;Q13490-2;A0A087X2B2	BIRC2						**	-0.349355	-0.2342	-0.334112	-0.760211	-0.368885	2.04676	activation of immune response;activation of innate immune response;anatomical structure development;apoptosis;biological regulation;biosynthetic process;catabolic process;cell death;cell surface receptor linked signaling pathway;cellular biosynthetic process;cellular catabolic process;cellular component assembly;cellular component disassembly;cellular component disassembly at cellular level;cellu…	acid-amino acid ligase activity;binding;caspase inhibitor activity;caspase regulator activity;catalytic activity;cation binding;cysteine-type endopeptidase inhibitor activity;endopeptidase inhibitor activity;endopeptidase regulator activity;enzyme inhibitor activity;enzyme regulator activity;ion binding;ligase activity;ligase activity, forming carbon-nitrogen bonds;metal ion binding;peptidase inh…	CD40 receptor complex;cell part;chromosome;cytoplasm;cytoplasmic part;cytosol;internal side of plasma membrane;intracellular membrane-bounded organelle;intracellular non-membrane-bounded organelle;intracellular organelle;intracellular part;macromolecular complex;membrane part;membrane raft;membrane-bounded organelle;non-membrane-bounded organelle;nucleus;organelle;plasma membrane part;protein com…	12.7585	0.000697248	Cluster 6	29	29	29	65.8	65.8	65.8	67.513	0	323.31	8564300000	280	-1.1162	-0.24731	-0.12525	-0.144045	-0.3423	-0.121029	-0.333946	-0.298037	-0.371834	-0.235958	0.176136	-0.34156	-0.40918	-0.301309	-0.192953	0.170999	-1.27426
BRCA1-associated protein	Q7Z569;J3KNN7;Q7Z569-2	Q7Z569;J3KNN7;Q7Z569-2	BRAP						**	-0.529075	-0.371574	-0.405969	-0.456671	-0.376045	2.13933	biological regulation;cellular macromolecule metabolic process;cellular metabolic process;cellular process;cellular protein metabolic process;cellular response to stimulus;intracellular protein kinase cascade;intracellular signal transduction;macromolecule metabolic process;macromolecule modification;MAPKKK cascade;metabolic process;negative regulation of biological process;negative regulation of…	acid-amino acid ligase activity;binding;catalytic activity;cation binding;ion binding;ligase activity;ligase activity, forming carbon-nitrogen bonds;metal ion binding;nuclear localization sequence binding;nucleotide binding;peptide binding;protein binding;signal sequence binding;small conjugating protein binding;small conjugating protein ligase activity;transition metal ion binding;ubiquitin bind…	cell part;cytoplasm;intracellular organelle part;intracellular part;macromolecular complex;membrane;nuclear membrane;nuclear part;organelle membrane;organelle part;protein complex;ubiquitin ligase complex	17.1764	0	Cluster 6	32	32	32	73.8	73.8	73.8	67.304	0	323.31	33564000000	453	-0.381506	-0.713581	-0.647365	-0.572683	-0.214192	-0.645124	-0.144025	-0.228593	-0.232674	-0.891833	-0.525602	-0.206719	-0.230707	-0.251144	-0.237516	-0.563159	-0.580636
Citrate synthase;Citrate synthase, mitochondrial	B4DJV2;O75390;A0A0C4DGI3;F8VPA1;F8W4S1;H0YH82;F8VRP1;F8VX68;H0YIC4;F8VRI6;F8VPF9;F8W1S4;F8VZK9;F8VX07;F8VWQ5;F8VR34;F8VTT8;F8VU34;F8W642	B4DJV2;O75390;A0A0C4DGI3	CS					*	**	-0.273681	-0.808653	-0.599835	-0.692633	0.515264	1.85954	acetyl-CoA catabolic process;acetyl-CoA metabolic process;carbohydrate metabolic process;catabolic process;cellular carbohydrate metabolic process;cellular catabolic process;cellular metabolic process;cellular process;coenzyme catabolic process;coenzyme metabolic process;cofactor catabolic process;cofactor metabolic process;metabolic process;primary metabolic process;small molecule metabolic proc…	catalytic activity;citrate (Si)-synthase activity;transferase activity;transferase activity, transferring acyl groups;transferase activity, transferring acyl groups, acyl groups converted into alkyl on transfer	cell part;cytoplasmic part;extracellular membrane-bounded organelle;extracellular organelle;extracellular region part;extracellular vesicular exosome;intracellular membrane-bounded organelle;intracellular organelle;intracellular organelle lumen;intracellular organelle part;intracellular part;membrane-bounded organelle;membrane-bounded vesicle;membrane-enclosed lumen;mitochondrial matrix;mitochond…	13.8505	0.000827004	Cluster 6	13	13	12	43.7	43.7	41.7	50.431	0	323.31	2532400000	121	-0.28917	-0.742973	-0.5916	-0.141842	0.264515	-0.141015	-0.800366	-0.546302	-1.0669	-0.854186	-0.835867	-0.748299	-0.822463	-0.298896	-0.38562	-0.771905	-0.607211
Cullin-3	Q13618-2;Q13618;Q13618-3;A0A087WTG3;H7C1L6;A0A087X1R9;H7C399	Q13618-2;Q13618;Q13618-3	CUL3						**	-0.198084	-0.191565	-0.572699	-0.669438	-0.428674	2.06046	actin cytoskeleton organization;actin filament bundle assembly;actin filament organization;actin filament-based process;anatomical structure morphogenesis;biological regulation;catabolic process;cell cycle arrest;cell cycle process;cell division;cell migration;cell morphogenesis;cell morphogenesis involved in differentiation;cell motility;cell surface receptor linked signaling pathway;cellular ca…	binding;POZ domain binding;protein binding;protein domain specific binding	cell part;Cul3-RING ubiquitin ligase complex;cullin-RING ubiquitin ligase complex;cytoplasmic part;cytoskeletal part;cytosol;extracellular membrane-bounded organelle;extracellular organelle;extracellular region part;extracellular vesicular exosome;Golgi apparatus part;Golgi membrane;intracellular organelle part;intracellular part;macromolecular complex;membrane;membrane-bounded organelle;membrane…	13.7276	0	Cluster 6	29	29	29	45.4	45.4	45.4	86.233	0	323.31	4231600000	164	-0.718871	-0.583597	0.21696	-0.310736	-0.175325	0.383066	-0.000517289	-0.758322	0.352634	-0.257177	0.227838	-0.713847	-0.607296	-0.123896	-0.468939	-0.596152	-0.792907
Diablo homolog, mitochondrial	Q9NR28-2;Q9NR28;A0A024RBT2;F5H796;Q9NR28-3;F5GYH3;F5GX50;F5GXT8;H7BZK7;F5H0Q4;H7BZQ7	Q9NR28-2;Q9NR28;A0A024RBT2;F5H796;Q9NR28-3;F5GYH3;F5GX50	DIABLO						**	-0.527689	-0.873433	-0.592773	-0.261289	0.243213	2.01197	activation of caspase activity;activation of caspase activity by cytochrome c;apoptosis;biological regulation;cell death;cellular process;death;induction of apoptosis;induction of apoptosis by extracellular signals;induction of apoptosis by intracellular signals;induction of apoptosis by oxidative stress;induction of apoptosis via death domain receptors;induction of programmed cell death;neuron a…		CD40 receptor complex;cell part;cytoplasmic part;cytosol;internal side of plasma membrane;intracellular membrane-bounded organelle;intracellular organelle;intracellular organelle part;intracellular part;macromolecular complex;membrane part;membrane-bounded organelle;membrane-enclosed lumen;mitochondrial intermembrane space;mitochondrial part;mitochondrion;organelle;organelle envelope lumen;organe…	18.4719	0	Cluster 6	13	13	13	84.9	84.9	84.9	21.232	0	323.31	9588800000	212	-1.02247	-0.532821	-0.786036	-0.29797	-0.252558	-0.274275	-0.932444	-1.26393	-0.638382	-0.686471	-0.760805	-0.958569	-0.211639	-1.28408	-0.598816	-0.455378	-0.481748
Epidermal growth factor receptor substrate 15	P42566;B1AUU8;P42566-2;S4R3U1	P42566;B1AUU8	EPS15					*	**	-0.694529	-0.665206	-0.598643	-0.567226	0.696585	1.82902	biological regulation;cell proliferation;cell surface receptor linked signaling pathway;cellular component assembly;cellular component assembly at cellular level;cellular component organization;cellular component organization at cellular level;cellular component organization or biogenesis;cellular component organization or biogenesis at cellular level;cellular macromolecular complex assembly;cell…	binding;calcium ion binding;cation binding;ion binding;metal ion binding;polyubiquitin binding;protein binding;small conjugating protein binding;ubiquitin binding	AP-2 adaptor complex;AP-type membrane coat adaptor complex;cell part;cell projection membrane;cell projection part;cilium membrane;cilium part;clathrin adaptor complex;coated pit;cytoplasm;cytoplasmic part;cytoplasmic vesicle part;cytosol;early endosome membrane;endosomal part;endosome membrane;intracellular membrane-bounded organelle;intracellular organelle;intracellular organelle part;intracell…	15.8442	0.000803419	Cluster 6	21	21	21	35	35	35	98.655	0	323.31	954960000	108	-0.383087	-0.807478	-0.881781	-0.698986	-0.920692	-0.475149	-0.830031	-0.603895	-0.70516	-0.620197	-0.487791	-0.744164	-0.694911	-0.601079	-0.623394	-0.368619	-0.540798
F-box/LRR-repeat protein 15	A0A0C4DFV0;Q9H469;X6RJB2;X6RGT4;X6RHD7;X6RCZ8	A0A0C4DFV0;Q9H469;X6RJB2;X6RGT4;X6RHD7	FBXL15						**	-0.500173	-0.562718	-0.384845	-0.384226	-0.32462	2.15658	anatomical structure development;biological regulation;biomineral tissue development;bone mineralization;catabolic process;cell cycle process;cellular catabolic process;cellular macromolecule catabolic process;cellular macromolecule metabolic process;cellular metabolic process;cellular process;cellular protein metabolic process;developmental process;dorsal/ventral pattern formation;G2/M transitio…		cell part;cullin-RING ubiquitin ligase complex;cytoplasm;intracellular part;macromolecular complex;protein complex;SCF ubiquitin ligase complex;ubiquitin ligase complex	19.8462	0	Cluster 6	14	14	14	75	75	75	32.543	0	185.54	1704400000	105	-0.621275	-0.473894	-0.0807283	-0.464248	-1.05625	-0.30464	-0.337945	-0.461141	-0.61142	-0.928182	-0.665189	-0.372434	-0.67853	-0.490132	-0.289277	-0.186863	-0.268026
F-box only protein 7	Q9Y3I1;Q9Y3I1-3;Q9Y3I1-2;F8WBR0;F8WDR9	Q9Y3I1;Q9Y3I1-3;Q9Y3I1-2	FBXO7						**	-0.432891	-0.39959	-0.36691	-0.543796	-0.419118	2.1623	autophagy;biological regulation;catabolic process;cellular catabolic process;cellular macromolecule catabolic process;cellular macromolecule metabolic process;cellular metabolic process;cellular process;cellular protein metabolic process;establishment of localization;establishment of localization in cell;establishment of protein localization;establishment of protein localization in mitochondrion;…	acid-amino acid ligase activity;catalytic activity;ligase activity;ligase activity, forming carbon-nitrogen bonds;small conjugating protein ligase activity;ubiquitin-protein ligase activity	cell part;cytoplasm;cytoplasmic part;cytosol;intracellular membrane-bounded organelle;intracellular organelle;intracellular part;macromolecular complex;membrane-bounded organelle;mitochondrion;nucleus;organelle;protein complex;ubiquitin ligase complex	20.1509	0	Cluster 6	12	12	12	34.3	34.3	34.3	58.502	0	269.01	3548000000	127	-0.442514	-0.607936	-0.509231	-0.497235	-0.254999	-0.285433	-0.865832	-0.229577	-0.0581249	-0.602507	-0.300736	-0.340762	-0.142744	-0.41527	-0.394111	-0.205076	-0.214516
Golgi to ER traffic protein 4 homolog	Q7L5D6;Q7L5D6-2;C9JPA8;C9JHN8;C9JY46	Q7L5D6;Q7L5D6-2	GET4						**	-0.394909	-0.42971	-0.640353	-0.304875	-0.314521	2.08437	cellular localization;cellular macromolecule localization;cellular process;cellular protein localization;establishment of localization;localization;localization within membrane;macromolecule localization;protein insertion into ER membrane;protein insertion into membrane;protein localization;protein localization to organelle;tail-anchored membrane protein insertion into ER membrane;transport		BAT3 complex;cell part;cytoplasmic part;cytosol;cytosolic part;ER membrane insertion complex;intracellular part;macromolecular complex;protein complex	13.7956	0	Cluster 6	15	15	15	70	70	70	36.504	0	323.31	5748100000	198	-0.375031	-0.303402	-0.733261	-0.0929618	0.129943	-0.994741	-0.838011	-0.0354169	-0.0686391	-0.126794	-0.725997	-0.783402	-1.3588	-0.104125	-0.681218	-0.795875	-0.325917
Histone deacetylase 6	Q9UBN7;Q9UBN7-2;E7EPS2;A6NDI8;E7EP63;E7ER52;H7C0Z9;C9J172;E9PEH1	Q9UBN7;Q9UBN7-2	HDAC6						**	-0.560732	-0.350827	-0.43686	-0.433997	-0.366845	2.14926	aggresome assembly;autophagy;biological regulation;biosynthetic process;catabolic process;cell communication;cellular biosynthetic process;cellular catabolic process;cellular component assembly;cellular component assembly at cellular level;cellular component disassembly;cellular component organization;cellular component organization at cellular level;cellular component organization or biogenesis;…	alpha-tubulin binding;beta-catenin binding;binding;catalytic activity;cation binding;core promoter binding;cytoskeletal protein binding;deacetylase activity;DNA binding;dynein complex binding;enzyme binding;heat shock protein binding;histone deacetylase activity;histone deacetylase activity (H3-K14 specific);histone deacetylase activity (H3-K9 specific);histone deacetylase binding;Hsp90 protein b…	aggresome;axon;caveola;cell leading edge;cell part;cell projection;chromatin remodeling complex;cytoplasm;cytoplasmic microtubule;cytoplasmic part;cytoskeletal part;cytosol;dendrite;histone deacetylase complex;inclusion body;intracellular membrane-bounded organelle;intracellular organelle;intracellular organelle part;intracellular part;macromolecular complex;membrane part;membrane raft;membrane-b…	18.5315	0	Cluster 6	28	28	28	47.6	47.6	47.6	131.42	0	323.31	9693100000	315	-0.535315	-0.708458	-0.618304	-0.598092	-0.50609	-0.398131	-0.218882	-0.838856	-0.925683	0.0290702	0.00750942	-0.15812	-0.395115	-0.722654	-0.183602	-0.344425	-0.360636
Probable E3 ubiquitin-protein ligase HERC1	Q15751;H0YNB1;H0YKW7;H0YL74;H0YMH0;H0YLG2;H0YK45	Q15751	HERC1						**	-0.357685	-0.768208	-0.249432	-0.46628	-0.247373	2.08898	biological regulation;cell differentiation;cell differentiation in hindbrain;cell projection organization;cellular component organization;cellular component organization at cellular level;cellular component organization or biogenesis;cellular component organization or biogenesis at cellular level;cellular developmental process;cellular process;central nervous system neuron differentiation;cerebel…	acid-amino acid ligase activity;ARF guanyl-nucleotide exchange factor activity;catalytic activity;enzyme regulator activity;GTPase regulator activity;guanyl-nucleotide exchange factor activity;ligase activity;ligase activity, forming carbon-nitrogen bonds;nucleoside-triphosphatase regulator activity;small conjugating protein ligase activity;small GTPase regulator activity;ubiquitin-protein ligase…	cell part;cytoplasm;cytoplasmic part;cytosol;Golgi apparatus;intracellular membrane-bounded organelle;intracellular organelle;intracellular part;membrane;membrane-bounded organelle;organelle	15.6396	0	Cluster 6	71	71	71	22.7	22.7	22.7	532.22	0	323.31	3574700000	334	-0.457531	-0.159485	-0.331587	-0.484573	-0.420949	-0.291985	-0.828364	-1.15653	-0.790277	-0.0297469	-0.677635	-1.1267	-0.255781	-0.329881	-0.0288748	0.0954826	-0.496763
Probable E3 ubiquitin-protein ligase HERC4	Q5GLZ8-3;Q5GLZ8-2;Q5GLZ8;Q5GLZ8-6;H0Y6K7;D6RCL5;Q5GLZ8-4;Q5GLZ8-5	Q5GLZ8-3;Q5GLZ8-2;Q5GLZ8;Q5GLZ8-6	HERC4						**	-0.477245	-0.370396	-0.39306	-0.487654	-0.383893	2.11225	cell differentiation;cellular developmental process;cellular macromolecule metabolic process;cellular metabolic process;cellular process;cellular protein metabolic process;developmental process;gamete generation;macromolecule metabolic process;macromolecule modification;male gamete generation;metabolic process;multicellular organismal process;multicellular organismal reproductive process;primary …	acid-amino acid ligase activity;catalytic activity;ligase activity;ligase activity, forming carbon-nitrogen bonds;small conjugating protein ligase activity;ubiquitin-protein ligase activity	cell part;cytoplasm;cytoplasmic part;cytosol;intracellular membrane-bounded organelle;intracellular organelle;intracellular part;membrane-bounded organelle;nucleus;organelle	14.8058	0.000186528	Cluster 6	30	30	30	50.6	50.6	50.6	109.58	0	323.31	2517500000	171	-0.2032	-0.430971	0.00391977	-0.861908	-0.75434	-0.616969	-0.341332	-0.233694	-0.435742	-0.694194	-0.312845	-0.204569	-0.552847	-0.137255	-0.613804	-0.108171	0.112685
Helicase-like transcription factor	A0A0C4DGA6;Q14527;Q14527-2;H7C5K0	A0A0C4DGA6;Q14527;Q14527-2	HLTF						**	-0.139058	-0.836996	-0.555268	-0.558491	0.0730326	2.01678	biological regulation;biosynthetic process;cellular biosynthetic process;cellular component organization;cellular component organization at cellular level;cellular component organization or biogenesis;cellular component organization or biogenesis at cellular level;cellular macromolecule biosynthetic process;cellular macromolecule metabolic process;cellular metabolic process;cellular nitrogen comp…	adenyl nucleotide binding;adenyl ribonucleotide binding;ATP binding;ATPase activity;binding;catalytic activity;cation binding;DNA binding;helicase activity;hydrolase activity;hydrolase activity, acting on acid anhydrides;hydrolase activity, acting on acid anhydrides, in phosphorus-containing anhydrides;ion binding;ligase activity;metal ion binding;nucleic acid binding;nucleoside-triphosphatase ac…	cell part;cytoplasm;intracellular membrane-bounded organelle;intracellular non-membrane-bounded organelle;intracellular organelle;intracellular organelle part;intracellular part;membrane;membrane-bounded organelle;non-membrane-bounded organelle;nuclear part;nucleolus;nucleoplasm;nucleus;organelle;organelle part	15.4859	0	Cluster 6	21	21	21	35.7	35.7	35.7	113.86	0	323.31	1844700000	114	-0.101731	-0.269462	0.382543	-0.43804	-0.324212	-0.0834481	-1.16327	-0.719038	-1.13303	-0.677444	-0.579322	-0.749864	-1.09697	-0.701606	-0.32329	-0.491787	0.0337568
E3 ubiquitin-protein ligase Itchy homolog	Q96J02-2;Q96J02;Q96J02-3;Q9H0M0-6;Q9H0M0-3;Q9H0M0;H0YBA4;A0A1W2PNZ8;H0YBS9;A0A1W2PR79	Q96J02-2;Q96J02;Q96J02-3	ITCH						**	-0.407965	-0.67623	-0.334322	-0.332399	-0.379852	2.13077	activation of immune response;activation of innate immune response;apoptosis;biological regulation;catabolic process;cell death;cell surface receptor linked signaling pathway;cellular catabolic process;cellular macromolecule catabolic process;cellular macromolecule metabolic process;cellular metabolic process;cellular process;cellular protein metabolic process;cellular response to stimulus;cytopl…	acid-amino acid ligase activity;binding;catalytic activity;chemokine receptor binding;CXCR chemokine receptor binding;cytokine receptor binding;G-protein-coupled receptor binding;ligase activity;ligase activity, forming carbon-nitrogen bonds;protein binding;receptor binding;ribonucleoprotein binding;small conjugating protein ligase activity;ubiquitin-protein ligase activity	cell cortex;cell part;cytoplasm;cytoplasmic part;cytoplasmic vesicle;cytosol;extracellular membrane-bounded organelle;extracellular organelle;extracellular region part;extracellular vesicular exosome;intracellular membrane-bounded organelle;intracellular organelle;intracellular part;membrane;membrane-bounded organelle;membrane-bounded vesicle;nucleus;organelle;plasma membrane;vesicle	17.6095	0	Cluster 6	25	24	22	44	43	39.2	98.675	0	323.31	1608000000	118	-0.49123	-0.352128	-0.437434	-0.561027	-0.273887	-0.332087	-1.11705	-0.714426	-1.09228	-0.642761	-0.289275	-0.201586	-0.408169	-0.304645	-0.435415	-0.478174	-0.100766
Kelch-like protein 22	Q53GT1;Q53GT1-3;C9J191;C9JHG1;C9J2T1;C9J5F8;H7BZZ5;C9JLE9;C9JRG9;U3KQC2;U3KQH1;Q8IYD2;Q8IXV7	Q53GT1;Q53GT1-3	KLHL22						**	-0.632949	-0.427678	-0.463981	-0.501703	-0.0293332	2.05564	biological regulation;cell cycle checkpoint;cell cycle process;cell division;cellular component organization;cellular component organization at cellular level;cellular component organization or biogenesis;cellular component organization or biogenesis at cellular level;cellular macromolecule metabolic process;cellular metabolic process;cellular process;cellular protein metabolic process;chromosome…		cell part;centrosome;Cul3-RING ubiquitin ligase complex;cullin-RING ubiquitin ligase complex;cytoplasm;cytoplasmic part;cytoskeletal part;intracellular non-membrane-bounded organelle;intracellular organelle;intracellular organelle part;intracellular part;macromolecular complex;microtubule;microtubule organizing center;mitotic spindle;non-membrane-bounded organelle;organelle;organelle part;polar m…	13.6778	0.00075969	Cluster 6	24	24	24	52.5	52.5	52.5	71.666	0	323.31	2769700000	138	-0.820768	-0.341788	-0.747398	-0.543928	-0.76813	-0.575681	-0.310649	-0.325419	-0.906487	-0.547493	-0.113655	-0.362364	-0.279732	-0.800947	-0.40758	-0.333607	-0.43952
Muskelin	Q9UL63;C9J7E8;Q9UL63-2;F8WEY7;C9JXB0;C9JWX9;C9JVL5	Q9UL63;C9J7E8;Q9UL63-2	MKLN1						**	-0.444102	-0.239457	-0.692055	-0.376192	-0.346638	2.09844	actin cytoskeleton organization;actin cytoskeleton reorganization;actin filament-based process;biological adhesion;biological regulation;cell adhesion;cell-matrix adhesion;cell-substrate adhesion;cellular component organization;cellular component organization at cellular level;cellular component organization or biogenesis;cellular component organization or biogenesis at cellular level;cellular pr…		cell cortex;cell part;cell projection;cytoplasmic part;cytosol;intracellular part;ruffle	15.2709	0	Cluster 6	28	28	28	47.1	47.1	47.1	84.767	0	290.77	3412500000	131	-0.808545	-0.0615781	-0.224849	-0.354209	-0.849871	-0.36556	-0.224998	-0.3195	-0.401394	0.132168	-0.286946	-0.336071	-0.165807	0.0989396	-0.995633	-1.14549	-0.85852
E3 ubiquitin-protein ligase MYCBP2	O75592-2;O75592;H7C3U4;A0A0C4DGY7;A0A087WY34	O75592-2;O75592	MYCBP2						**	-0.355398	-0.340989	-0.49152	-0.390536	-0.543555	2.122	anatomical structure morphogenesis;axon guidance;axonogenesis;biological regulation;biosynthetic process;branchiomotor neuron axon guidance;cell part morphogenesis;cell projection morphogenesis;cell projection organization;cellular biosynthetic process;cellular component morphogenesis;cellular component organization;cellular component organization at cellular level;cellular component organization…	acid-amino acid ligase activity;binding;catalytic activity;cation binding;ion binding;ligase activity;ligase activity, forming carbon-nitrogen bonds;metal ion binding;small conjugating protein ligase activity;transition metal ion binding;ubiquitin-protein ligase activity;zinc ion binding	axon;cell part;cell projection;cytoskeleton;intracellular membrane-bounded organelle;intracellular non-membrane-bounded organelle;intracellular organelle;intracellular part;membrane;membrane-bounded organelle;microtubule cytoskeleton;neuron projection;non-membrane-bounded organelle;nucleus;organelle	15.836	0	Cluster 6	69	69	69	24.1	24.1	24.1	509.7	0	323.31	1779300000	219	-0.248334	-0.228016	-0.74919	-0.617902	0.0262215	-0.315168	-0.189515	-0.769232	-0.157061	-0.151853	-0.0402795	-0.737994	-1.00721	-0.126142	-0.628598	-0.45256	-0.41912
E3 ubiquitin-protein ligase NEDD4	H0Y8X6;P46934-4;P46934-3;P46934-2;P46934	H0Y8X6;P46934-4;P46934-3;P46934-2;P46934	NEDD4						**	-0.351924	-0.372101	-0.435163	-0.545348	-0.461895	2.16643	adaptive immune response;anatomical structure development;anatomical structure morphogenesis;biological regulation;blood vessel morphogenesis;catabolic process;cell activation;cell projection organization;cell surface receptor linked signaling pathway;cellular catabolic process;cellular chemical homeostasis;cellular component organization;cellular component organization at cellular level;cellular…	acid-amino acid ligase activity;adrenergic receptor binding;amine binding;amino acid binding;beta-2 adrenergic receptor binding;binding;carboxylic acid binding;catalytic activity;channel inhibitor activity;channel regulator activity;enzyme binding;G-protein-coupled receptor binding;ion channel inhibitor activity;ligase activity;ligase activity, forming carbon-nitrogen bonds;phosphoprotein binding…	apicolateral plasma membrane;cell cortex;cell part;chromatin;chromosomal part;cytoplasm;cytoplasmic part;cytosol;extracellular membrane-bounded organelle;extracellular organelle;extracellular region part;extracellular vesicular exosome;Golgi apparatus;intracellular membrane-bounded organelle;intracellular organelle;intracellular organelle part;intracellular part;macromolecular complex;membrane;me…	21.0776	0	Cluster 6	19	14	14	29.6	23.1	23.1	104.69	0	153.83	3447800000	84	-0.329859	-0.619942	-0.237267	-0.186511	-0.417565	-0.320397	-0.359424	-0.309679	-0.256672	-0.290388	-0.460308	-0.556134	-0.43739	-0.3193	-0.481293	-0.18754	-0.4701
E3 ubiquitin-protein ligase NEDD4-like	Q96PU5;A0A1B0GVY1;Q96PU5-4;Q96PU5-7;Q96PU5-2;Q96PU5-3;K7ERN1;K7EKL1;K7ENS6	Q96PU5;A0A1B0GVY1;Q96PU5-4;Q96PU5-7;Q96PU5-2;Q96PU5-3;K7ERN1	NEDD4L						**	-0.189031	-0.364635	-0.579374	-0.402032	-0.558979	2.09405	biological regulation;biosynthetic process;catabolic process;cation homeostasis;cation transport;cell surface receptor linked signaling pathway;cellular biosynthetic process;cellular catabolic process;cellular cation homeostasis;cellular chemical homeostasis;cellular homeostasis;cellular ion homeostasis;cellular macromolecule biosynthetic process;cellular macromolecule catabolic process;cellular …	acid-amino acid ligase activity;binding;catalytic activity;channel inhibitor activity;channel regulator activity;ion channel binding;ion channel inhibitor activity;ligase activity;ligase activity, forming carbon-nitrogen bonds;potassium channel inhibitor activity;potassium channel regulator activity;protein binding;small conjugating protein ligase activity;sodium channel inhibitor activity;sodium…	cell part;cytoplasm;cytoplasmic part;cytosol;extracellular membrane-bounded organelle;extracellular organelle;extracellular region part;extracellular vesicular exosome;intracellular;intracellular membrane-bounded organelle;intracellular organelle;intracellular organelle part;intracellular part;membrane-bounded organelle;membrane-bounded vesicle;nuclear part;nucleoplasm;nucleus;organelle;organelle…	14.7682	0	Cluster 6	34	34	2	50.4	50.4	5.4	111.93	0	323.31	8357400000	297	-0.39161	-0.120127	-0.177412	0.0463131	-0.168152	-0.323196	-0.289539	-0.17285	-0.681112	-0.624578	0.13121	-0.55094	-0.791751	-0.184907	-0.653381	-0.708899	-1.012
Nuclear protein localization protein 4 homolog	Q8TAT6;Q8TAT6-2;I3L4U9;A0A0D9SFI9;I3L3I1;I3L283;I3L281	Q8TAT6;Q8TAT6-2	NPLOC4					*	**	-0.397922	-0.570727	-0.634235	-0.676099	0.315207	1.96378	biosynthetic process;catabolic process;cellular biosynthetic process;cellular catabolic process;cellular component organization;cellular component organization at cellular level;cellular component organization or biogenesis;cellular component organization or biogenesis at cellular level;cellular macromolecule biosynthetic process;cellular macromolecule catabolic process;cellular macromolecule met…	binding;cation binding;enzyme binding;ion binding;metal ion binding;protein binding;small conjugating protein binding;transition metal ion binding;ubiquitin binding;ubiquitin protein ligase binding;zinc ion binding	cell part;cytoplasmic part;cytosol;endoplasmic reticulum;intracellular membrane-bounded organelle;intracellular organelle;intracellular organelle part;intracellular part;membrane;membrane part;membrane-bounded organelle;nuclear outer membrane-endoplasmic reticulum membrane network;nuclear part;nucleoplasm;nucleus;organelle;organelle part	13.94	0	Cluster 6	26	26	26	56.6	56.6	56.6	68.119	0	323.31	5031900000	217	-0.811038	-0.312173	-0.0892001	-0.83571	-0.155075	-0.184338	-0.875743	-0.466695	-0.964822	-0.142219	-0.0942188	-0.880664	-0.720678	-0.571251	-0.0243668	-0.796172	-1.07018
Ubiquitin thioesterase OTUB1	J3KR44;Q96FW1;F5H6Q1;F5GYN4;F5GYJ8;F5H3F0;Q96FW1-2	J3KR44;Q96FW1;F5H6Q1;F5GYN4;F5GYJ8;F5H3F0	OTUB1						**	-0.423423	-0.546652	-0.606904	-0.466481	-0.0956875	2.13915	biological regulation;cellular macromolecule metabolic process;cellular metabolic process;cellular nitrogen compound metabolic process;cellular process;cellular protein metabolic process;cellular response to stimulus;cellular response to stress;DNA metabolic process;DNA repair;immune system process;macromolecule metabolic process;macromolecule modification;metabolic process;negative regulation of…	binding;catalytic activity;cysteine-type peptidase activity;enzyme binding;hydrolase activity;NEDD8-specific protease activity;peptidase activity;peptidase activity, acting on L-amino acid peptides;protein binding;small conjugating protein binding;small conjugating protein-specific protease activity;ubiquitin binding;ubiquitin protein ligase binding;ubiquitin-specific protease activity	cell part;cytoplasm;extracellular membrane-bounded organelle;extracellular organelle;extracellular region part;extracellular vesicular exosome;intracellular part;membrane-bounded organelle;membrane-bounded vesicle;organelle;vesicle	20.8375	0	Cluster 6	22	22	22	90.1	90.1	90.1	31.44	0	323.31	343320000000	2060	-0.331786	-0.338289	-0.454229	-0.348921	-0.517975	-0.549337	-0.68622	-0.436473	-0.461634	-0.547984	-0.486897	-0.660707	-0.581446	-0.635748	-0.622158	-0.315358	-0.840137
Proliferating cell nuclear antigen	P12004	P12004	PCNA						**	-0.37103	-0.766219	-0.449716	-0.496561	0.095121	1.9884	anatomical structure development;anatomical structure homeostasis;base-excision repair;biological regulation;biosynthetic process;cell cycle;cell cycle process;cell differentiation;cell proliferation;cellular biosynthetic process;cellular component organization;cellular component organization at cellular level;cellular component organization or biogenesis;cellular component organization or biogen…	binding;catalytic activity;chromatin binding;damaged DNA binding;dinucleotide insertion or deletion binding;DNA binding;DNA insertion or deletion binding;DNA N-glycosylase activity;DNA polymerase binding;DNA polymerase processivity factor activity;double-stranded DNA binding;enzyme binding;enzyme regulator activity;histone acetyltransferase binding;hydrolase activity;hydrolase activity, acting on…	cell part;centrosome;chromosomal part;cytoplasm;cytoplasmic part;cytoskeletal part;DNA replication factor C complex;extracellular membrane-bounded organelle;extracellular organelle;extracellular region part;extracellular vesicular exosome;intracellular membrane-bounded organelle;intracellular non-membrane-bounded organelle;intracellular organelle;intracellular organelle part;intracellular part;ma…	12.2255	0.000331707	Cluster 6	18	18	18	88.1	88.1	88.1	28.768	0	323.31	25659000000	420	-0.456707	-0.394491	-0.187173	-0.328649	-0.410738	-0.44842	-1.14142	-0.513709	-1.14914	-0.265368	-1.13785	-0.389829	-0.814605	-0.226333	-0.308392	-1.0928	-0.188492
Rab5 GDP/GTP exchange factor	V9GYI8;Q3HKR1;E9PFK9;Q9UJ41-2;Q9UJ41-4;Q9UJ41-3;Q9UJ41;A0A1W2PPY0;E9PHB8;C9JDA2	V9GYI8;Q3HKR1;E9PFK9;Q9UJ41-2;Q9UJ41-4;Q9UJ41-3;Q9UJ41;A0A1W2PPY0;E9PHB8;C9JDA2	RABGEF1;KCTD7						**	-0.487585	-0.47187	-0.412191	-0.609894	-0.1302	2.11174	biological regulation;cellular component organization;cellular component organization or biogenesis;cellular membrane organization;cellular process;endocytosis;establishment of localization;establishment of localization in cell;establishment of protein localization;intracellular protein transport;intracellular transport;membrane invagination;membrane organization;negative regulation of biological…	acid-amino acid ligase activity;binding;catalytic activity;cation binding;DNA binding;enzyme binding;enzyme regulator activity;GTPase binding;GTPase regulator activity;guanyl-nucleotide exchange factor activity;ion binding;ligase activity;ligase activity, forming carbon-nitrogen bonds;metal ion binding;nucleic acid binding;nucleoside-triphosphatase regulator activity;protein binding;Rab GTPase bi…	cell part;cytoplasmic part;early endosome;endosome;intracellular membrane-bounded organelle;intracellular organelle;intracellular part;membrane-bounded organelle;organelle;recycling endosome;vesicle	16.5873	0.000616822	Cluster 6	7	7	7	55.5	55.5	55.5	13.774	0	220.81	733280000	49	-0.953276	0.135294	-0.343202	-0.667002	-0.359659	-0.737667	-0.792952	-0.579659	-0.317039	-0.82895	-0.42735	0.114727	-0.418084	-0.329123	-0.459479	-0.563854	-0.363467
RanBP-type and C3HC4-type zinc finger-containing protein 1	Q9BYM8;Q9BYM8-3;G3XAG9;A6PVK0;H0Y4S7;A6PVJ6;Q5JWR1;A6PVJ7	Q9BYM8;Q9BYM8-3;G3XAG9	RBCK1						**	-0.380397	-0.456239	-0.331967	-0.403362	-0.58317	2.15513	activation of immune response;antigen receptor-mediated signaling pathway;biological regulation;catabolic process;cell surface receptor linked signaling pathway;cellular catabolic process;cellular macromolecule catabolic process;cellular macromolecule metabolic process;cellular metabolic process;cellular process;cellular protein metabolic process;cellular response to stimulus;immune response-acti…	acid-amino acid ligase activity;binding;catalytic activity;cation binding;ion binding;ligase activity;ligase activity, forming carbon-nitrogen bonds;metal ion binding;protein binding;small conjugating protein binding;small conjugating protein ligase activity;transition metal ion binding;ubiquitin binding;ubiquitin-protein ligase activity;zinc ion binding	cell part;intracellular part;LUBAC complex;macromolecular complex;protein complex;ubiquitin ligase complex	19.5988	0	Cluster 6	22	22	12	57.6	57.6	32.2	57.571	0	323.31	2105000000	102	-0.454207	-0.25318	-0.472322	-0.447568	-0.312429	-0.342677	-0.54656	-0.492479	-0.420732	-0.708052	-0.240076	-0.329535	0.163913	-0.746769	-0.419004	-0.254707	-0.2892
Serine/threonine-protein kinase RIO3	B4E1Q4;O14730-2;O14730;J3QQL5	B4E1Q4;O14730-2;O14730	RIOK3						**	-0.205753	-0.386675	-0.661656	-0.524631	-0.324467	2.10318	cellular process;chromosome segregation	adenyl nucleotide binding;adenyl ribonucleotide binding;ATP binding;binding;catalytic activity;kinase activity;nucleotide binding;phosphotransferase activity, alcohol group as acceptor;protein kinase activity;protein serine/threonine kinase activity;purine nucleotide binding;purine ribonucleoside triphosphate binding;purine ribonucleotide binding;ribonucleotide binding;transferase activity;transf…		15.8119	0.000313725	Cluster 6	12	12	12	41.9	41.9	41.9	57.474	0	192.33	1247100000	81	-0.175974	-0.270486	-0.508075	0.0884626	0.000948094	-0.369395	0.0507793	-1.04224	-0.214092	-0.0824647	-0.66696	-0.365071	-0.72105	-0.924988	-0.738506	-0.700122	-0.082017
E3 ubiquitin-protein ligase RLIM	Q9NVW2;Q9NVW2-2	Q9NVW2;Q9NVW2-2	RLIM						**	-0.255092	-0.332828	-0.406139	-0.69294	-0.427275	2.11427	biological regulation;biosynthetic process;catabolic process;cellular biosynthetic process;cellular catabolic process;cellular macromolecule biosynthetic process;cellular macromolecule catabolic process;cellular macromolecule metabolic process;cellular metabolic process;cellular nitrogen compound metabolic process;cellular process;cellular protein metabolic process;dosage compensation;dosage comp…	acid-amino acid ligase activity;binding;catalytic activity;cation binding;ion binding;ligase activity;ligase activity, forming carbon-nitrogen bonds;metal ion binding;protein binding transcription factor activity;small conjugating protein ligase activity;transcription cofactor activity;transcription corepressor activity;transcription factor binding transcription factor activity;transition metal i…	cell part;cytoplasm;intracellular membrane-bounded organelle;intracellular organelle;intracellular organelle part;intracellular part;macromolecular complex;membrane-bounded organelle;nuclear part;nucleoplasm;nucleoplasm part;nucleus;organelle;organelle part;protein complex;transcriptional repressor complex	16.4968	0.000751092	Cluster 6	12	12	12	32.7	32.7	32.7	68.548	0	323.31	583330000	64	0.0808314	-0.884071	-0.389102	-0.246659	-0.188172	0.0966182	-0.321073	-0.0564309	-0.859276	-0.120425	-0.457208	-0.182557	-0.412519	-0.673643	-0.0863923	-0.462888	-0.168542
Protein RMD5 homolog A	Q9H871;Q9H871-2	Q9H871	RMND5A						**	-0.499112	-0.801958	-0.264345	-0.000141424	-0.46297	2.02853				13.8463	0.000793522	Cluster 6	17	17	17	72.1	72.1	72.1	43.992	0	323.31	2388000000	136	-0.832574	-0.315366	-1.10125	-0.201279	-0.469329	-0.0748725	-1.23001	-1.08909	-0.800485	-0.928241	-0.587606	-0.176313	-0.507633	-0.202711	-0.229557	-0.256979	0.0414081
E3 ubiquitin-protein ligase RNF123	Q5XPI4;Q5XPI4-2;C9JS59;C9J266;C9JI97;F8WB91;C9JN91;H7C3U1	Q5XPI4;Q5XPI4-2;C9JS59;C9J266	RNF123						**	-0.316007	-0.409657	-0.591739	-0.388935	-0.425406	2.13174	cellular macromolecule metabolic process;cellular metabolic process;cellular process;cellular protein metabolic process;macromolecule metabolic process;macromolecule modification;metabolic process;primary metabolic process;protein metabolic process;protein modification by small protein conjugation;protein modification by small protein conjugation or removal;protein modification process;protein ub…	binding;catalytic activity;cation binding;ion binding;ligase activity;metal ion binding;transition metal ion binding;zinc ion binding	cell part;cytoplasm;intracellular part	16.8812	0	Cluster 6	38	38	38	39.6	39.6	39.6	148.51	0	323.31	3670500000	213	-0.150984	0.139966	-0.20756	-0.536483	-0.312347	-0.828637	-0.36434	-0.0347078	-1.01872	-0.19465	-0.527747	-0.317777	-1.12223	-0.648378	-0.458068	-0.55724	-0.159406
E3 ubiquitin-protein ligase RNF31	Q96EP0;H0YKX0;Q96EP0-3;A0A0B4J293;Q96EP0-2;H0YKI4;H0YMN0;H0YM13;H0YM83;H0YNT1;H0YMG8;H0YNK5;H0YNJ0;H0YMG4;H0YM57;H0YNC1	Q96EP0;H0YKX0;Q96EP0-3;A0A0B4J293;Q96EP0-2	RNF31						**	-0.45258	-0.358392	-0.625368	-0.391751	-0.329244	2.15734	activation of immune response;antigen receptor-mediated signaling pathway;biological regulation;CD40 signaling pathway;cell surface receptor linked signaling pathway;cellular macromolecule metabolic process;cellular metabolic process;cellular process;cellular protein metabolic process;cellular response to stimulus;immune response-activating cell surface receptor signaling pathway;immune response-…	acid-amino acid ligase activity;binding;catalytic activity;cation binding;enzyme binding;ion binding;ligase activity;ligase activity, forming carbon-nitrogen bonds;metal ion binding;protein binding;small conjugating protein binding;small conjugating protein ligase activity;transition metal ion binding;ubiquitin binding;ubiquitin protein ligase binding;ubiquitin-protein ligase activity;zinc ion bi…	CD40 receptor complex;cell part;cytoplasm;internal side of plasma membrane;intracellular part;LUBAC complex;macromolecular complex;membrane part;plasma membrane part;protein complex;receptor complex;ubiquitin ligase complex	20.5331	0	Cluster 6	41	41	41	64.5	64.5	64.5	119.65	0	323.31	9442000000	321	-0.560423	-0.157648	-0.813369	-0.413142	-0.379232	-0.391664	-0.376499	-0.455071	-0.545627	-0.317671	-0.292874	-0.162613	-0.486205	-0.560856	-0.739411	-0.36807	-0.935623
TNF receptor-associated factor 2	Q12933-3;Q12933;Q12933-2;Q12933-4;B1AMX7;B1AMX8;B1AMY1	Q12933-3;Q12933;Q12933-2;Q12933-4	TRAF2						**	-0.441772	-0.551964	-0.435612	-0.408159	-0.333525	2.17103	activation of caspase activity;activation of NF-kappaB-inducing kinase activity;activation of protein kinase activity;apoptosis;apoptosis in response to endoplasmic reticulum stress;biological regulation;catabolic process;cell death;cell surface receptor linked signaling pathway;cellular component assembly;cellular component assembly at cellular level;cellular component organization;cellular comp…	acid-amino acid ligase activity;binding;catalytic activity;cation binding;CD40 receptor binding;cytokine receptor binding;enzyme binding;identical protein binding;ion binding;kinase binding;ligase activity;ligase activity, forming carbon-nitrogen bonds;lipid binding;metal ion binding;molecular transducer activity;phosphatase binding;protein binding;protein kinase binding;protein phosphatase bindi…	CD40 receptor complex;cell cortex;cell part;cytoplasm;cytoplasmic part;cytosol;internal side of plasma membrane;intracellular part;macromolecular complex;membrane;membrane part;membrane raft;organelle membrane;organelle part;plasma membrane part;protein complex;receptor complex;TRAF2-GSTP1 complex;ubiquitin ligase complex;vesicle membrane	22.0617	0	Cluster 6	26	26	26	55.5	55.5	55.5	54.67	0	323.31	7572300000	218	-0.182977	-0.549081	-0.471554	-0.205981	-0.593429	-0.647608	-0.403878	-0.502277	-0.550496	-0.7332	-0.746974	-0.374956	-0.597377	-0.544897	-0.693678	-0.0805153	-0.306244
Ubiquitin-like modifier-activating enzyme 1	P22314;P22314-2;Q5JRR6;Q5JRR9;Q5JRS0;Q5JRS2;Q5JRS3	P22314;P22314-2	UBA1						**	-0.401691	-0.590543	-0.706888	-0.465905	0.0416879	2.12334	catabolic process;cellular catabolic process;cellular macromolecule catabolic process;cellular macromolecule metabolic process;cellular metabolic process;cellular process;cellular protein metabolic process;cellular response to stimulus;cellular response to stress;macromolecule catabolic process;macromolecule metabolic process;macromolecule modification;metabolic process;modification-dependent mac…	acid-amino acid ligase activity;adenyl nucleotide binding;adenyl ribonucleotide binding;ATP binding;binding;catalytic activity;ligase activity;ligase activity, forming carbon-nitrogen bonds;nucleotide binding;purine nucleotide binding;purine ribonucleoside triphosphate binding;purine ribonucleotide binding;ribonucleotide binding;small conjugating protein ligase activity;small protein activating e…	cell part;cytoplasm;cytoplasmic part;cytosol;extracellular membrane-bounded organelle;extracellular organelle;extracellular region part;extracellular vesicular exosome;intracellular membrane-bounded organelle;intracellular organelle;intracellular part;membrane-bounded organelle;membrane-bounded vesicle;mitochondrion;nucleus;organelle;vesicle	25.0606	0	Cluster 6	73	73	61	88.1	88.1	77.2	117.85	0	323.31	657200000000	6733	-0.633983	-0.445009	-0.42046	-0.420879	-0.18382	-0.305997	-0.52647	-0.568159	-0.600673	-0.711468	-0.540645	-0.595841	-0.777909	-0.763084	-0.709753	-0.556686	-0.765197
Ubiquitin-like modifier-activating enzyme 6	A0AVT1;A0AVT1-2;A0AVT1-3;H0Y8S8;A0AVT1-4;H0Y9U5	A0AVT1;A0AVT1-2	UBA6						**	-0.455014	-0.570062	-0.310326	-0.53845	-0.1903	2.06415	catabolic process;cellular catabolic process;cellular macromolecule catabolic process;cellular macromolecule metabolic process;cellular metabolic process;cellular process;cellular protein metabolic process;macromolecule catabolic process;macromolecule metabolic process;macromolecule modification;metabolic process;modification-dependent macromolecule catabolic process;modification-dependent protei…	adenyl nucleotide binding;adenyl ribonucleotide binding;ATP binding;binding;catalytic activity;FAT10 activating enzyme activity;nucleotide binding;purine nucleotide binding;purine ribonucleoside triphosphate binding;purine ribonucleotide binding;ribonucleotide binding;small protein activating enzyme activity	cell part;cytoplasm;cytoplasmic part;cytosol;intracellular part	12.998	0	Cluster 6	58	58	58	75.5	75.5	75.5	117.97	0	323.31	19200000000	503	-0.204645	-0.413336	-0.560291	-0.785103	-0.294121	-0.47259	-0.492797	-0.613811	-0.514268	-0.521975	-0.589425	-0.688096	-0.472997	-0.327121	-0.0326842	-0.702508	-0.247017
Ubiquitin-associated domain-containing protein 1	Q9BSL1	Q9BSL1	UBAC1						**	-0.480228	-0.47071	0.0797727	-0.559721	-0.62757	2.05846	cellular macromolecule metabolic process;cellular metabolic process;cellular process;cellular protein metabolic process;macromolecule metabolic process;macromolecule modification;metabolic process;primary metabolic process;protein metabolic process;protein modification by small protein conjugation;protein modification by small protein conjugation or removal;protein modification process;protein ub…		cell part;cytoplasm;cytoplasmic part;extracellular membrane-bounded organelle;extracellular organelle;extracellular region part;extracellular vesicular exosome;Golgi apparatus;intracellular membrane-bounded organelle;intracellular organelle;intracellular part;membrane;membrane-bounded organelle;membrane-bounded vesicle;organelle;plasma membrane;vesicle	15.3347	0.00045283	Cluster 6	14	14	14	40	40	40	45.338	0	323.31	2188300000	88	-0.190007	-0.640002	-0.68927	-0.419144	-0.353294	-0.58965	-0.68276	-0.0790664	-0.396662	-0.701523	-0.457818	-0.506434	-0.127589	-0.0619055	0.518548	0.33219	-0.20554
Ubiquitin-conjugating enzyme E2 A	P49459;A0A0R4J2E5;A0A0D9SG71;P49459-3;A0A0D9SEZ6;P49459-2	P49459;A0A0R4J2E5;A0A0D9SG71;P49459-3;A0A0D9SEZ6;P49459-2	UBE2A						**	-0.403613	-0.522669	-0.31361	-0.537471	-0.368708	2.14607	antigen processing and presentation;antigen processing and presentation of peptide antigen;antigen processing and presentation of peptide antigen via MHC class I;biological regulation;catabolic process;cellular catabolic process;cellular component organization;cellular component organization at cellular level;cellular component organization or biogenesis;cellular component organization or biogene…	acid-amino acid ligase activity;adenyl nucleotide binding;adenyl ribonucleotide binding;ATP binding;binding;catalytic activity;enzyme binding;ligase activity;ligase activity, forming carbon-nitrogen bonds;nucleotide binding;protein binding;purine nucleotide binding;purine ribonucleoside triphosphate binding;purine ribonucleotide binding;ribonucleotide binding;small conjugating protein ligase acti…	cell part;chromatin;chromosomal part;chromosome;cytoplasm;cytoplasmic part;cytosol;HULC complex;intracellular non-membrane-bounded organelle;intracellular organelle;intracellular organelle part;intracellular part;macromolecular complex;non-membrane-bounded organelle;nuclear chromatin;nuclear chromosome part;nuclear part;organelle;organelle part;protein complex;sex chromosome;ubiquitin conjugating…	18.3919	0	Cluster 6	8	8	5	84.2	84.2	44.7	17.315	0	135.96	3189000000	80	-0.339208	-0.413294	-0.4913	-0.602759	-0.0496685	-0.525448	-0.329712	-0.412043	-0.408589	-0.709724	-0.709187	-0.566759	-0.131158	-0.159078	-0.401144	-0.424426	-0.380664
Ubiquitin-conjugating enzyme E2 D1	A0A087WW00;P51668;C9J9H9	A0A087WW00;P51668;C9J9H9	UBE2D1;UBE2D4						**	-0.383325	-0.488322	-0.434103	-0.485643	-0.335712	2.1271	activation of immune response;activation of innate immune response;anaphase-promoting complex-dependent proteasomal ubiquitin-dependent protein catabolic process;biological regulation;biosynthetic process;BMP signaling pathway;catabolic process;cell cycle;cell cycle checkpoint;cell cycle process;cell surface receptor linked signaling pathway;cellular biosynthetic process;cellular catabolic proces…	acid-amino acid ligase activity;adenyl nucleotide binding;adenyl ribonucleotide binding;ATP binding;binding;catalytic activity;ligase activity;ligase activity, forming carbon-nitrogen bonds;nucleotide binding;purine nucleotide binding;purine ribonucleoside triphosphate binding;purine ribonucleotide binding;ribonucleotide binding;small conjugating protein ligase activity;ubiquitin-protein ligase a…	cell part;cytoplasm;cytoplasmic part;cytosol;intracellular organelle part;intracellular part;macromolecular complex;nuclear part;nucleoplasm;organelle part;protein complex;ubiquitin ligase complex	16.033	0.000830508	Cluster 6	3	1	1	51.4	24.8	24.8	12.421	0	26.928	763350000	22	-0.307387	-0.371529	-0.576354	-0.439905	-0.753959	0.149186	-0.431361	-0.960535	-0.762376	-0.837972	0.0280806	0.0342328	-0.107982	-0.584997	-0.639843	-0.513004	-0.352301
Ubiquitin-conjugating enzyme E2 D2	P62837	P62837	UBE2D2						**	-0.261654	-0.519757	-0.236954	-0.482319	-0.607971	2.10865	activation of immune response;activation of innate immune response;biological regulation;catabolic process;cell surface receptor linked signaling pathway;cellular catabolic process;cellular macromolecule catabolic process;cellular macromolecule metabolic process;cellular metabolic process;cellular process;cellular protein metabolic process;cellular response to chemical stimulus;cellular response …	acid-amino acid ligase activity;adenyl nucleotide binding;adenyl ribonucleotide binding;ATP binding;binding;catalytic activity;ligase activity;ligase activity, forming carbon-nitrogen bonds;nucleotide binding;purine nucleotide binding;purine ribonucleoside triphosphate binding;purine ribonucleotide binding;ribonucleotide binding;small conjugating protein ligase activity;ubiquitin-protein ligase a…	cell part;cytoplasmic part;cytosol;extracellular membrane-bounded organelle;extracellular organelle;extracellular region part;extracellular vesicular exosome;intracellular organelle part;intracellular part;macromolecular complex;membrane-bounded organelle;membrane-bounded vesicle;nuclear part;nucleoplasm;organelle;organelle part;protein complex;ubiquitin ligase complex;vesicle	15.9743	0.000743363	Cluster 6	5	1	1	42.9	6.8	6.8	16.735	0.0047207	1.9967	1031700000	9	-0.128605	-0.369529	-0.228137	-0.0512406	-0.415232	-0.377178	-0.0602671	-0.441182	-0.306488	-1.02638	-0.237313	-1.04691	-0.198718	-0.488338	-0.216066	-0.306649	0.0204579
Ubiquitin-conjugating enzyme E2 D3;Ubiquitin-conjugating enzyme E2 D2	P61077;P61077-2;A0A087WY85;P61077-3;D6RFM0;D6RAH7;H9KV45;A0A0A0MQU3;P62837-2;D6RA11;D6R9F6;D6R933;D6RGD0;D6R980;D6RAW0;D6RIZ3	P61077;P61077-2;A0A087WY85;P61077-3;D6RFM0;D6RAH7;H9KV45;A0A0A0MQU3;P62837-2;D6RA11	UBE2D3;UBE2D2						**	-0.512774	-0.359705	-0.221699	-0.692995	-0.282396	2.06957	activation of immune response;activation of innate immune response;apoptosis;biological regulation;biosynthetic process;BMP signaling pathway;catabolic process;cell death;cell surface receptor linked signaling pathway;cellular biosynthetic process;cellular catabolic process;cellular macromolecule biosynthetic process;cellular macromolecule catabolic process;cellular macromolecule metabolic proces…	acid-amino acid ligase activity;adenyl nucleotide binding;adenyl ribonucleotide binding;ATP binding;binding;catalytic activity;ligase activity;ligase activity, forming carbon-nitrogen bonds;nucleotide binding;purine nucleotide binding;purine ribonucleoside triphosphate binding;purine ribonucleotide binding;ribonucleotide binding;small conjugating protein ligase activity;ubiquitin-protein ligase a…	cell part;cytoplasmic part;cytosol;endosomal part;endosome membrane;extracellular membrane-bounded organelle;extracellular organelle;extracellular region part;extracellular vesicular exosome;intracellular organelle part;intracellular part;macromolecular complex;membrane;membrane-bounded organelle;membrane-bounded vesicle;nuclear part;nucleoplasm;organelle;organelle membrane;organelle part;plasma …	13.7657	0	Cluster 6	6	6	2	42.9	42.9	6.8	16.687	0	226.07	71229000000	665	-0.986081	-0.111246	-0.934988	-0.83209	-0.16263	-0.0496089	-0.0918298	-0.918133	-0.0680708	0.0111227	-0.0630566	-1.02826	-0.265761	0.026687	-0.116975	-0.727661	-0.241553
Ubiquitin-conjugating enzyme E2 D4	Q9Y2X8	Q9Y2X8	UBE2D4						**	-0.331573	-0.491053	-0.480179	-0.474352	-0.357493	2.13465	cellular macromolecule metabolic process;cellular metabolic process;cellular process;cellular protein metabolic process;macromolecule metabolic process;macromolecule modification;metabolic process;primary metabolic process;protein K11-linked ubiquitination;protein K27-linked ubiquitination;protein K29-linked ubiquitination;protein K48-linked ubiquitination;protein K63-linked ubiquitination;protei…	acid-amino acid ligase activity;adenyl nucleotide binding;adenyl ribonucleotide binding;ATP binding;binding;catalytic activity;ligase activity;ligase activity, forming carbon-nitrogen bonds;nucleotide binding;purine nucleotide binding;purine ribonucleoside triphosphate binding;purine ribonucleotide binding;ribonucleotide binding;small conjugating protein ligase activity;ubiquitin-protein ligase a…		16.8199	0.000106383	Cluster 6	3	2	1	38.1	25.9	18.4	16.649	0	78.297	1190700000	14	-0.733646	-0.297643	-0.494421	-0.0161694	-0.327625	-0.119935	-0.256237	-0.746074	-0.473826	-0.249494	-0.792704	-0.427982	-0.122889	-0.658952	-0.371018	-0.842484	-0.315247
Ubiquitin-conjugating enzyme E2 E1	H7C061;P51965-2;P51965;C9J2P0;B7Z306;P51965-3;C9J180	H7C061;P51965-2;P51965;C9J2P0;B7Z306;P51965-3	UBE2E1						**	-0.381884	-0.421269	-0.392027	-0.448185	-0.508778	2.15214	anaphase-promoting complex-dependent proteasomal ubiquitin-dependent protein catabolic process;biological regulation;catabolic process;cell cycle;cell cycle checkpoint;cell cycle process;cell surface receptor linked signaling pathway;cellular catabolic process;cellular component organization;cellular component organization at cellular level;cellular component organization or biogenesis;cellular c…	acid-amino acid ligase activity;adenyl nucleotide binding;adenyl ribonucleotide binding;ATP binding;binding;catalytic activity;ISG15 ligase activity;ligase activity;ligase activity, forming carbon-nitrogen bonds;nucleotide binding;purine nucleotide binding;purine ribonucleoside triphosphate binding;purine ribonucleotide binding;ribonucleotide binding;small conjugating protein ligase activity;ubiq…	cell part;cytoplasmic part;cytosol;intracellular membrane-bounded organelle;intracellular organelle;intracellular organelle part;intracellular part;macromolecular complex;membrane-bounded organelle;nuclear part;nucleoplasm;nucleus;organelle;organelle part;protein complex;ubiquitin ligase complex	18.4783	0	Cluster 6	7	7	2	77.5	77.5	33.1	16.928	0	159.04	4944900000	84	-0.405628	-0.496945	-0.6486	-0.682228	-0.157825	0.0999186	-0.358212	-0.598544	-0.168789	-0.911827	-0.376056	-0.114183	-0.364203	-0.545564	-0.610123	-0.185259	-0.14902
Ubiquitin-conjugating enzyme E2 K	P61086;D6RDM7;P61086-2;P61086-3;D6RFX1	P61086;D6RDM7;P61086-2;P61086-3	UBE2K						**	-0.384873	-0.656926	-0.52593	-0.0839466	-0.394866	2.04654	apoptosis;apoptosis in response to endoplasmic reticulum stress;biological regulation;catabolic process;cell death;cellular catabolic process;cellular macromolecule catabolic process;cellular macromolecule metabolic process;cellular metabolic process;cellular process;cellular protein metabolic process;death;macromolecule catabolic process;macromolecule metabolic process;macromolecule modification…	acid-amino acid ligase activity;adenyl nucleotide binding;adenyl ribonucleotide binding;ATP binding;binding;catalytic activity;enzyme binding;ligase activity;ligase activity, forming carbon-nitrogen bonds;nucleotide binding;protein binding;purine nucleotide binding;purine ribonucleoside triphosphate binding;purine ribonucleotide binding;ribonucleotide binding;small conjugating protein ligase acti…	actin cytoskeleton;cell part;cytoplasm;cytoskeleton;extracellular membrane-bounded organelle;extracellular organelle;extracellular region part;extracellular vesicular exosome;intermediate filament cytoskeleton;intracellular membrane-bounded organelle;intracellular non-membrane-bounded organelle;intracellular organelle;intracellular part;membrane-bounded organelle;membrane-bounded vesicle;non-memb…	12.9193	0.000754386	Cluster 6	16	16	16	85	85	85	22.406	0	323.31	24628000000	519	0.0733729	-0.632168	-0.0687935	-0.323951	-0.507602	-0.850097	-0.941123	-0.299088	-0.429971	-0.846734	-0.302687	-1.12195	-0.496346	-0.987393	-0.316437	0.0826157	-0.813608
Ubiquitin-conjugating enzyme E2 N	P61088;F8VQQ8;F8VSD4;F8VV71;Q5JXB2;F8VZ29	P61088;F8VQQ8;F8VSD4	UBE2N						**	-0.551464	-0.687014	-0.527837	-0.19825	-0.116003	2.08057	activation of immune response;activation of innate immune response;antigen receptor-mediated signaling pathway;biological regulation;catabolic process;cell surface receptor linked signaling pathway;cellular catabolic process;cellular component organization;cellular component organization at cellular level;cellular component organization or biogenesis;cellular component organization or biogenesis …	acid-amino acid ligase activity;adenyl nucleotide binding;adenyl ribonucleotide binding;ATP binding;binding;catalytic activity;enzyme binding;ligase activity;ligase activity, forming carbon-nitrogen bonds;nucleotide binding;protein binding;purine nucleotide binding;purine ribonucleoside triphosphate binding;purine ribonucleotide binding;ribonucleotide binding;small conjugating protein binding;sma…	cell part;cytoplasm;cytoplasmic part;cytosol;extracellular membrane-bounded organelle;extracellular organelle;extracellular region part;extracellular vesicular exosome;intracellular membrane-bounded organelle;intracellular organelle;intracellular part;macromolecular complex;membrane-bounded organelle;membrane-bounded vesicle;nucleus;organelle;protein complex;UBC13-MMS2 complex;UBC13-UEV1A complex…	15.8557	0.000806867	Cluster 6	11	11	11	76.3	76.3	76.3	17.138	0	191.81	14361000000	194	-0.773654	-0.723962	-0.309457	-0.190126	-0.961409	-0.350175	-0.580954	-0.880636	-0.520737	-0.719864	-0.954713	-0.465177	-0.404285	-0.600217	-0.369688	-0.345159	-0.737508
Ubiquitin-protein ligase E3A	Q05086-2;Q05086-3;Q05086;A0A0D9SG77;A0A1B0GVL3;S4R306;A0A0D9SG63;A0A0D9SF91;A0A0D9SGI3;A0A0D9SFU3;A0A1B0GTB3;A0A0D9SGJ0;A0A0D9SG54;A0A0D9SES7	Q05086-2;Q05086-3;Q05086;A0A0D9SG77;A0A1B0GVL3	UBE3A						**	-0.274457	-0.25814	-0.384714	-0.549645	-0.642503	2.10946	anatomical structure development;androgen receptor signaling pathway;biological regulation;brain development;catabolic process;cellular catabolic process;cellular component organization;cellular component organization or biogenesis;cellular macromolecule catabolic process;cellular macromolecule metabolic process;cellular membrane organization;cellular metabolic process;cellular process;cellular p…	acid-amino acid ligase activity;binding;catalytic activity;cation binding;ion binding;ligase activity;ligase activity, forming carbon-nitrogen bonds;metal ion binding;protein binding transcription factor activity;small conjugating protein ligase activity;transcription coactivator activity;transcription cofactor activity;transcription factor binding transcription factor activity;ubiquitin-protein …	cell part;cytoplasm;cytoplasmic part;cytosol;intracellular membrane-bounded organelle;intracellular organelle;intracellular part;macromolecular complex;membrane-bounded organelle;nucleus;organelle;proteasome complex;protein complex	16.1639	0.000803279	Cluster 6	13	13	13	21.9	21.9	21.9	97.967	0	283.02	673090000	69	-0.501523	-0.411943	-0.335005	-0.52012	0.197851	-0.076005	0.0568834	-0.595443	-0.783762	-0.0666002	0.0966834	-0.2566	-0.791067	-0.61668	0.0254147	-0.186025	-0.402244
Ubiquitin-protein ligase E3C	Q15386;Q15386-2;Q15386-3	Q15386	UBE3C						**	-0.39054	-0.595831	-0.414243	-0.533932	-0.174641	2.10919	cellular macromolecule metabolic process;cellular metabolic process;cellular process;cellular protein metabolic process;macromolecule metabolic process;macromolecule modification;metabolic process;primary metabolic process;protein metabolic process;protein modification by small protein conjugation;protein modification by small protein conjugation or removal;protein modification process;protein po…	acid-amino acid ligase activity;catalytic activity;ligase activity;ligase activity, forming carbon-nitrogen bonds;small conjugating protein ligase activity;ubiquitin-protein ligase activity	cell part;cytoplasm;intracellular;intracellular membrane-bounded organelle;intracellular organelle;intracellular part;macromolecular complex;membrane-bounded organelle;nucleus;organelle;proteasome complex;protein complex	15.9734	0	Cluster 6	32	32	32	44.2	44.2	44.2	123.92	0	255.92	2077200000	126	-0.39744	-0.552141	-0.380308	-0.317049	-0.461423	-0.234882	-0.393832	-0.585999	-0.532218	-0.692255	-0.795043	-0.575637	-0.367945	-0.0524663	-0.337105	-0.480009	-0.386597
Ubiquitin-like protein 4A	P11441;Q5HY81;F8WB70	P11441;Q5HY81	UBL4A						**	-0.241715	-0.453801	-0.605368	-0.56327	-0.206521	2.07067	cellular localization;cellular macromolecule localization;cellular macromolecule metabolic process;cellular metabolic process;cellular process;cellular protein localization;cellular protein metabolic process;establishment of localization;localization;localization within membrane;macromolecule localization;macromolecule metabolic process;macromolecule modification;metabolic process;primary metabol…	acid-amino acid ligase activity;catalytic activity;ligase activity;ligase activity, forming carbon-nitrogen bonds;small conjugating protein ligase activity	BAT3 complex;cell part;cytoplasmic part;cytosol;cytosolic part;ER membrane insertion complex;intracellular part;macromolecular complex;protein complex	13.6941	0.000257426	Cluster 6	8	8	8	57.3	57.3	57.3	17.776	0	207.87	4244500000	72	-0.146973	-0.249356	-0.18052	-0.497446	-0.153531	-0.222466	-1.19736	-1.16304	0.0302753	-0.0494654	-0.0787915	-0.264426	-0.544683	-0.94012	-1.14412	-0.0636231	-0.245472
E3 ubiquitin-protein ligase UBR1	Q8IWV7;A0A087WTJ9;Q8IWV7-2;H3BUC4;H3BUZ4;H3BQF8;A0A0C4DGM0;H3BS20;H3BNQ6	Q8IWV7;A0A087WTJ9	UBR1						**	-0.643289	-0.369102	-0.559313	-0.26365	-0.291846	2.1272	biological regulation;catabolic process;cellular catabolic process;cellular macromolecule catabolic process;cellular macromolecule metabolic process;cellular metabolic process;cellular process;cellular protein metabolic process;cellular response to acid;cellular response to amine stimulus;cellular response to amino acid stimulus;cellular response to chemical stimulus;cellular response to endogeno…	amine binding;amino acid binding;binding;carboxylic acid binding;catalytic activity;cation binding;ion binding;leucine binding;ligase activity;metal ion binding;transition metal ion binding;zinc ion binding	cell part;cytoplasm;cytoplasmic part;cytosol;intracellular part;macromolecular complex;proteasome complex;protein complex;ubiquitin ligase complex	17.8738	0	Cluster 6	77	77	77	55.8	55.8	55.8	200.21	0	323.31	22736000000	623	-0.968355	-0.944413	-0.212301	-0.632443	-0.433593	-0.668628	-0.305607	-0.52408	-0.234056	-0.376448	-0.465903	-0.308517	-0.462959	-1.03918	-0.502394	-0.359572	-0.444158
E3 ubiquitin-protein ligase UBR2	Q8IWV8-4;Q8IWV8-2	Q8IWV8-4	UBR2						**	-0.490727	-0.536241	-0.270592	-0.579947	-0.280637	2.15814	biological regulation;catabolic process;cell cycle phase;cell cycle process;cellular catabolic process;cellular component organization;cellular component organization at cellular level;cellular component organization or biogenesis;cellular component organization or biogenesis at cellular level;cellular macromolecule catabolic process;cellular macromolecule metabolic process;cellular metabolic pro…	amine binding;amino acid binding;binding;carboxylic acid binding;catalytic activity;cation binding;ion binding;leucine binding;ligase activity;metal ion binding;transition metal ion binding;zinc ion binding	cell part;chromatin;chromosomal part;cytoplasm;intracellular organelle part;intracellular part;macromolecular complex;membrane;nuclear part;nucleoplasm;organelle part;plasma membrane;protein complex;ubiquitin ligase complex	21.7895	0	Cluster 6	93	93	3	64.1	64.1	1.8	200.54	0	323.31	48564000000	882	-0.50131	-0.532828	-0.623785	-0.30051	-0.490764	-0.495166	-0.45703	-0.472612	-0.809099	-0.390858	-0.747429	-0.34042	-0.38765	-0.391169	-0.148638	-0.136133	-0.23802
E3 ubiquitin-protein ligase UBR3	Q6ZT12;Q6ZT12-4;Q6ZT12-2;H7BZD8;H7C481	Q6ZT12;Q6ZT12-4	UBR3						**	-0.314385	-0.41552	-0.461816	-0.556215	-0.414272	2.16221	behavior;behavioral interaction between organisms;catabolic process;cellular catabolic process;cellular macromolecule catabolic process;cellular macromolecule metabolic process;cellular metabolic process;cellular process;cellular protein metabolic process;chemosensory behavior;chordate embryonic development;developmental process;embryo development;embryo development ending in birth or egg hatchin…	acid-amino acid ligase activity;binding;catalytic activity;cation binding;ion binding;ligase activity;ligase activity, forming carbon-nitrogen bonds;metal ion binding;small conjugating protein ligase activity;transition metal ion binding;ubiquitin-protein ligase activity;zinc ion binding	cell part;cytoplasm;integral to membrane;intracellular part;intrinsic to membrane;macromolecular complex;membrane part;protein complex;ubiquitin ligase complex	20.5529	0	Cluster 6	69	69	37	52	52	32.2	212.43	0	323.31	11530000000	556	-0.596141	-0.557193	-0.276067	-0.339756	0.270352	-0.387508	-0.345602	-0.385419	-0.137076	-0.49717	-0.606511	-0.521343	-0.646977	-0.613237	-0.372544	-0.312369	-0.238561
UBX domain-containing protein 7	O94888;C9JAT7;C9JD50;H7BYF4	O94888;C9JAT7	UBXN7						**	-0.318874	-0.752027	-0.380539	-0.491752	-0.136758	2.07995		binding;enzyme binding;protein binding;small conjugating protein binding;transcription factor binding;ubiquitin binding;ubiquitin protein ligase binding	Cdc48p-Npl4p-Ufd1p AAA ATPase complex;cell part;cytoplasmic part;endoplasmic reticulum part;intracellular organelle part;intracellular part;macromolecular complex;membrane part;nuclear part;nucleoplasm;organelle part;protein complex	15.2724	0.000699552	Cluster 6	17	17	17	50.9	50.9	50.9	54.862	0	323.31	1223700000	91	-0.0210048	0.0596233	-0.327483	-0.87808	-0.37703	-0.369271	-1.34841	-0.429456	-0.803134	-0.416743	-1.04113	-0.47329	-0.223012	-0.256922	-0.286584	-0.232823	-0.361149
Ubiquitin carboxyl-terminal hydrolase isozyme L1;Ubiquitin carboxyl-terminal hydrolase	P09936;D6R956;D6RE83;D6R974;D6RF53	P09936;D6R956;D6RE83;D6R974	UCHL1						**	-0.508709	-0.153455	-0.211324	-0.953405	-0.220694	2.04759	adult behavior;adult locomotory behavior;adult walking behavior;anatomical structure development;axon cargo transport;axon target recognition;axon transport of mitochondrion;behavior;biological regulation;catabolic process;cell communication;cell development;cell proliferation;cellular catabolic process;cellular component movement;cellular developmental process;cellular macromolecule catabolic pr…	adrenergic receptor binding;alpha-2A adrenergic receptor binding;binding;catalytic activity;cysteine-type endopeptidase activity;cysteine-type peptidase activity;endopeptidase activity;enzyme binding;exopeptidase activity;G-protein-coupled receptor binding;hydrolase activity;ligase activity;omega peptidase activity;peptidase activity;peptidase activity, acting on L-amino acid peptides;protein bin…	axon;cell body;cell part;cell projection;cytoplasm;cytoplasmic part;cytosol;endoplasmic reticulum membrane;endoplasmic reticulum part;extracellular membrane-bounded organelle;extracellular organelle;extracellular region part;extracellular vesicular exosome;intracellular;intracellular organelle part;intracellular part;membrane;membrane part;membrane-bounded organelle;membrane-bounded vesicle;neuro…	16.5621	0	Cluster 6	17	17	17	81.6	81.6	81.6	24.824	0	323.31	123230000000	891	-0.547335	-0.69318	-0.837503	-0.894779	-0.184433	0.104976	-0.0585235	-0.17628	-0.0199173	-0.000240985	-0.267602	-0.398165	-0.145959	-0.322052	-0.0771232	-0.0214505	-0.505605
Ubiquitin carboxyl-terminal hydrolase isozyme L3;Ubiquitin carboxyl-terminal hydrolase	P15374;A0A087WTB8;Q5TBK7	P15374;A0A087WTB8;Q5TBK7	UCHL3						**	-0.359045	0.0836238	-0.65089	-0.412029	-0.699737	2.03808	catabolic process;cellular catabolic process;cellular macromolecule catabolic process;cellular macromolecule metabolic process;cellular metabolic process;cellular process;cellular protein metabolic process;macromolecule catabolic process;macromolecule metabolic process;macromolecule modification;metabolic process;modification-dependent macromolecule catabolic process;modification-dependent protei…	binding;catalytic activity;cysteine-type peptidase activity;hydrolase activity;peptidase activity;peptidase activity, acting on L-amino acid peptides;protein binding;small conjugating protein binding;small conjugating protein-specific protease activity;ubiquitin binding;ubiquitin-specific protease activity	cell part;cytoplasm;extracellular membrane-bounded organelle;extracellular organelle;extracellular region part;extracellular vesicular exosome;intracellular;intracellular membrane-bounded organelle;intracellular organelle;intracellular organelle part;intracellular part;membrane-bounded organelle;membrane-bounded vesicle;nuclear part;nucleoplasm;nucleus;organelle;organelle part;vesicle	14.8963	0	Cluster 6	16	16	16	86.1	86.1	86.1	26.182	0	221.5	6208700000	113	-0.505105	-0.219622	-0.464127	-0.453339	0.0882463	-0.600321	0.313038	0.386563	-0.0424351	0.347435	-0.354242	-0.148616	-0.985734	-0.257236	-0.258315	-0.899625	-0.911782
Ubiquitin fusion degradation protein 1 homolog	Q92890;Q92890-1;Q92890-3;C9IZG3;C9JNP9;C9J6N9	Q92890;Q92890-1;Q92890-3;C9IZG3;C9JNP9	UFD1L						**	-0.636094	-0.427818	-0.538504	-0.605308	0.18342	2.02431	anatomical structure development;biosynthetic process;catabolic process;cellular biosynthetic process;cellular catabolic process;cellular macromolecule biosynthetic process;cellular macromolecule catabolic process;cellular macromolecule metabolic process;cellular metabolic process;cellular nitrogen compound metabolic process;cellular process;cellular response to stimulus;cellular response to stre…	catalytic activity;cysteine-type peptidase activity;hydrolase activity;peptidase activity;peptidase activity, acting on L-amino acid peptides;small conjugating protein-specific protease activity;ubiquitin-specific protease activity	cell part;cytoplasmic part;cytosol;intracellular membrane-bounded organelle;intracellular organelle;intracellular organelle part;intracellular part;membrane-bounded organelle;nuclear part;nucleoplasm;nucleus;organelle;organelle part	14.9352	0.000203046	Cluster 6	10	10	10	48.9	48.9	48.9	34.5	0	180.76	2432900000	94	-1.1373	-0.573037	-0.35962	-0.384272	-0.428962	-0.933378	-0.48344	0.0672856	-0.3111	-0.247171	-0.718872	-0.873614	-0.851302	-0.293206	-0.484447	-0.569638	-0.410385
Ubiquitin carboxyl-terminal hydrolase 5	P45974-2;P45974;F5H571	P45974-2;P45974	USP5						**	-0.825079	-0.416755	-0.115749	-0.452861	-0.212179	2.02262	biological regulation;catabolic process;cellular catabolic process;cellular macromolecule catabolic process;cellular macromolecule metabolic process;cellular metabolic process;cellular process;cellular protein metabolic process;macromolecule catabolic process;macromolecule metabolic process;macromolecule modification;metabolic process;modification-dependent macromolecule catabolic process;modific…	binding;catalytic activity;cation binding;cysteine-type endopeptidase activity;cysteine-type peptidase activity;endopeptidase activity;exopeptidase activity;hydrolase activity;ion binding;metal ion binding;omega peptidase activity;peptidase activity;peptidase activity, acting on L-amino acid peptides;small conjugating protein-specific protease activity;transition metal ion binding;ubiquitin-speci…	cell part;cytoplasmic part;intracellular membrane-bounded organelle;intracellular organelle;intracellular part;lysosome;lytic vacuole;membrane-bounded organelle;organelle;vacuole	12.9333	0	Cluster 6	50	50	48	71.5	71.5	70.3	93.307	0	323.31	88537000000	805	-0.403233	-1.49509	-0.556602	-1.19789	-0.645605	-0.652057	-0.131793	0.000508888	-0.84727	-0.444701	-0.439397	-0.637881	-0.747668	-0.0746383	0.288785	0.377417	0.0707779
E3 ubiquitin-protein ligase XIAP	P98170;B1AKU2	P98170	XIAP						**	-0.247918	-0.469449	-0.528972	-0.4861	-0.403726	2.13616	apoptosis;biological regulation;cation homeostasis;cell death;cell surface receptor linked signaling pathway;cellular macromolecule metabolic process;cellular metabolic process;cellular process;cellular protein metabolic process;cellular response to stimulus;cellular response to stress;chemical homeostasis;copper ion homeostasis;death;homeostatic process;ion homeostasis;macromolecule metabolic pr…	acid-amino acid ligase activity;binding;caspase inhibitor activity;caspase regulator activity;catalytic activity;cation binding;cysteine-type endopeptidase inhibitor activity;endopeptidase inhibitor activity;endopeptidase regulator activity;enzyme inhibitor activity;enzyme regulator activity;ion binding;ligase activity;ligase activity, forming carbon-nitrogen bonds;metal ion binding;peptidase inh…	cell part;cytoplasm;cytoplasmic part;cytosol;intracellular membrane-bounded organelle;intracellular organelle;intracellular organelle part;intracellular part;membrane-bounded organelle;nuclear part;nucleoplasm;nucleus;organelle;organelle part	17.4761	0	Cluster 6	21	21	21	60	60	60	56.684	0	323.31	4228300000	139	-0.380565	-0.294576	-0.461211	0.258742	-0.555189	-0.0547071	-0.502908	-0.332984	-0.678336	-0.460928	-0.319643	-0.521894	-0.616095	-0.486331	-0.687605	-0.305075	-0.752724
Protein zer-1 homolog	Q7Z7L7;X6RD87;X6RC68	Q7Z7L7	ZER1						**	-0.572426	-0.554403	-0.575285	-0.405635	0.0264216	2.08133	biological regulation;cellular macromolecule metabolic process;cellular metabolic process;cellular process;cellular protein metabolic process;macromolecule metabolic process;macromolecule modification;metabolic process;primary metabolic process;protein metabolic process;protein modification by small protein conjugation;protein modification by small protein conjugation or removal;protein modificat…	acid-amino acid ligase activity;catalytic activity;ligase activity;ligase activity, forming carbon-nitrogen bonds;small conjugating protein ligase activity;ubiquitin-protein ligase activity	cell part;Cul2-RING ubiquitin ligase complex;cullin-RING ubiquitin ligase complex;intracellular part;macromolecular complex;protein complex;ubiquitin ligase complex	16.3099	0	Cluster 6	26	26	26	44.8	44.8	44.8	88.169	0	323.31	2458300000	150	-0.735126	-0.965368	-0.386735	-0.277569	-0.784694	-0.285063	-0.448913	-0.730494	-0.838871	-0.42022	-0.682006	-0.205912	-0.545826	-1.17946	-0.563109	-0.38971	-0.472727
Anaphase-promoting complex subunit 16	Q96DE5;A0A087WUN5	Q96DE5;A0A087WUN5	ANAPC16	*	*	*	*			0.377967	0.797204	0.877587	0.602417	-1.64211	-1.01306	cell cycle;cell cycle phase;cell cycle process;cell division;cellular component organization;cellular component organization at cellular level;cellular component organization or biogenesis;cellular component organization or biogenesis at cellular level;cellular macromolecule metabolic process;cellular metabolic process;cellular process;cellular protein metabolic process;macromolecule metabolic pr…		anaphase-promoting complex;cell part;cullin-RING ubiquitin ligase complex;cytoplasm;intracellular organelle part;intracellular part;macromolecular complex;nuclear part;nuclear ubiquitin ligase complex;organelle part;protein complex;ubiquitin ligase complex	20.3331	0		8	8	8	87.3	87.3	87.3	11.667	0	323.31	11918000000	243	0.289127	0.338576	0.484423	0.450748	0.306326	0.3986	0.850216	0.882811	0.830625	0.834268	0.702692	0.682613	0.968307	1.02114	0.886167	0.886463	0.755366
Importin subunit alpha-7	O60684;Q5TFJ7;S4R3E5	O60684;Q5TFJ7	KPNA6	*	*	*	*			0.574931	0.694595	0.774087	0.581856	-1.6866	-0.938868	biological regulation;establishment of localization;establishment of localization in cell;establishment of protein localization;intracellular protein transport;intracellular transport;maternal process involved in female pregnancy;multicellular organismal process;multicellular organismal reproductive process;NLS-bearing substrate import into nucleus;nuclear import;nuclear transport;nucleocytoplasm…	protein transporter activity;substrate-specific transporter activity;transporter activity	cell part;cytoplasm;intracellular membrane-bounded organelle;intracellular organelle;intracellular part;membrane;membrane-bounded organelle;nucleus;organelle	16.5544	0		32	23	18	75.9	65.1	49.3	60.029	0	323.31	42684000000	1222	0.563151	0.473653	0.652423	0.653867	0.539417	0.567075	0.663503	0.636255	0.693739	0.770862	0.738109	0.665102	0.857298	0.782755	0.738868	0.748573	0.763504
39S ribosomal protein L30, mitochondrial	Q8TCC3;Q8TCC3-2;B8ZZV5;Q8TCC3-3	Q8TCC3;Q8TCC3-2;B8ZZV5;Q8TCC3-3	MRPL30	*	*	*	*			0.725536	0.455787	0.463966	0.663865	-0.302998	-2.00616	biosynthetic process;cellular biosynthetic process;cellular component disassembly;cellular component disassembly at cellular level;cellular component organization;cellular component organization at cellular level;cellular component organization or biogenesis;cellular component organization or biogenesis at cellular level;cellular macromolecular complex disassembly;cellular macromolecular complex …		cell part;cytoplasmic part;intracellular non-membrane-bounded organelle;intracellular organelle;intracellular organelle part;intracellular part;macromolecular complex;membrane;mitochondrial inner membrane;mitochondrial membrane;mitochondrial part;non-membrane-bounded organelle;organelle;organelle inner membrane;organelle membrane;organelle part;ribonucleoprotein complex;ribosome	17.1183	0.000816667		2	2	2	17.4	17.4	17.4	18.546	0	66.222	3315300000	65	0.869376	0.845492	0.749341	0.792791	0.572687	0.52353	0.579233	0.612939	0.429471	0.412748	0.345743	0.354586	0.739064	0.386228	0.435856	0.184869	0.545671
28S ribosomal protein S12, mitochondrial	O15235	O15235	MRPS12	*	*		*			0.85919	0.437788	0.259283	0.877153	-1.81719	-0.616229	biosynthetic process;cellular biosynthetic process;cellular component disassembly;cellular component disassembly at cellular level;cellular component organization;cellular component organization at cellular level;cellular component organization or biogenesis;cellular component organization or biogenesis at cellular level;cellular macromolecular complex disassembly;cellular macromolecular complex …	structural constituent of ribosome;structural molecule activity	cell part;cytoplasmic part;intracellular non-membrane-bounded organelle;intracellular organelle;intracellular organelle part;intracellular part;macromolecular complex;membrane;mitochondrial inner membrane;mitochondrial membrane;mitochondrial part;mitochondrial ribosome;non-membrane-bounded organelle;organellar ribosome;organelle;organelle inner membrane;organelle membrane;organelle part;ribonucle…	16.0569	0		5	5	5	39.1	39.1	39.1	15.173	0	35.682	27513000000	140	1.03084	0.949244	0.641537	0.868938	0.790275	0.874304	0.455555	0.666079	0.416279	0.3353	0.380034	0.373484	0.379921	0.439849	0.158809	0.184277	0.153502
DNA-directed RNA polymerase II subunit RPB1	P24928;P24928-2	P24928	POLR2A	*	*	*	*			0.814608	0.601534	0.31633	0.859816	-1.69323	-0.899062	biological regulation;biosynthetic process;cellular biosynthetic process;cellular macromolecule biosynthetic process;cellular macromolecule metabolic process;cellular metabolic process;cellular nitrogen compound metabolic process;cellular process;cellular response to stimulus;cellular response to stress;developmental process;DNA metabolic process;DNA repair;gene expression;macromolecule biosynthe…	binding;catalytic activity;cation binding;DNA binding;DNA-directed RNA polymerase activity;enzyme binding;ion binding;metal ion binding;nucleic acid binding;nucleotidyltransferase activity;protein binding;RNA polymerase activity;RNA-directed RNA polymerase activity;transferase activity;transferase activity, transferring phosphorus-containing groups;ubiquitin protein ligase binding	cell part;DNA-directed RNA polymerase complex;DNA-directed RNA polymerase II, core complex;intracellular membrane-bounded organelle;intracellular organelle;intracellular organelle part;intracellular part;macromolecular complex;membrane-bounded organelle;nuclear DNA-directed RNA polymerase complex;nuclear part;nucleoplasm;nucleoplasm part;nucleus;organelle;organelle part;protein complex;RNA polyme…	17.8197	0.000898876		81	81	81	53.1	53.1	53.1	217.17	0	323.31	50674000000	1887	0.775021	0.799824	0.698393	0.687278	0.970765	0.956369	0.475751	0.503282	0.586492	0.58376	0.762849	0.697068	0.252979	0.21019	0.327988	0.346042	0.319452
DNA-directed RNA polymerase II subunit RPB4	O15514;E9PB93;E9PHV4	O15514;E9PB93;E9PHV4	POLR2D	*	*		*			0.889273	0.530128	0.231147	0.868786	-1.74573	-0.7736	biological regulation;biosynthetic process;catabolic process;cellular biosynthetic process;cellular catabolic process;cellular component assembly;cellular component assembly at cellular level;cellular component organization;cellular component organization at cellular level;cellular component organization or biogenesis;cellular component organization or biogenesis at cellular level;cellular macrom…	binding;catalytic activity;DNA-directed RNA polymerase activity;nucleotide binding;nucleotidyltransferase activity;protein binding;RNA polymerase activity;transferase activity;transferase activity, transferring phosphorus-containing groups;translation initiation factor binding	cell part;cytoplasmic mRNA processing body;cytoplasmic part;DNA-directed RNA polymerase complex;DNA-directed RNA polymerase II, core complex;intracellular membrane-bounded organelle;intracellular non-membrane-bounded organelle;intracellular organelle;intracellular organelle part;intracellular part;macromolecular complex;membrane-bounded organelle;non-membrane-bounded organelle;nuclear DNA-directe…	17.5172	0.000824427		7	7	7	64.1	64.1	64.1	16.311	0	323.31	4301400000	251	0.940628	0.885638	0.682824	0.674204	1.12763	1.02471	0.489136	0.521585	0.565679	0.555592	0.508886	0.539892	0.23791	0.168352	0.262254	0.274171	0.236946
DNA-directed RNA polymerase II subunit RPB11-a;DNA-directed RNA polymerase II subunit RPB11-b2;DNA-directed RNA polymerase II subunit RPB11-b1	P52435;A0A0B4J2F8;F6S314;E2QRJ6;A6NFM0;Q9H1A7;Q9GZM3;D6RAG0;E7EP90;A0A0B4J1Z8;E7EWC6;F8WF84;H0Y980;Q9GZM3-2	P52435;A0A0B4J2F8;F6S314;E2QRJ6;A6NFM0;Q9H1A7;Q9GZM3;D6RAG0;E7EP90;A0A0B4J1Z8;E7EWC6	POLR2J;POLR2J3;POLR2J2	*	*	*	*			0.818608	0.542018	0.318252	0.884256	-1.71001	-0.853128	biological regulation;biosynthetic process;cellular biosynthetic process;cellular macromolecule biosynthetic process;cellular macromolecule metabolic process;cellular metabolic process;cellular nitrogen compound metabolic process;cellular process;cellular response to stimulus;cellular response to stress;developmental process;DNA metabolic process;DNA repair;gene expression;macromolecule biosynthe…	binding;catalytic activity;DNA binding;DNA-directed RNA polymerase activity;LRR domain binding;nucleic acid binding;nucleotidyltransferase activity;protein binding;protein domain specific binding;RNA polymerase activity;transferase activity;transferase activity, transferring phosphorus-containing groups	cell part;DNA-directed RNA polymerase complex;DNA-directed RNA polymerase II, core complex;intracellular membrane-bounded organelle;intracellular organelle;intracellular organelle part;intracellular part;macromolecular complex;membrane-bounded organelle;nuclear DNA-directed RNA polymerase complex;nuclear part;nucleoplasm;nucleoplasm part;nucleus;organelle;organelle part;protein complex;RNA polyme…	16.9704	0.000403846		8	8	8	71.8	71.8	71.8	13.293	0	279.87	7177900000	259	0.620555	0.785129	0.763422	0.862616	0.935894	0.944031	0.494508	0.40185	0.662153	0.701249	0.482046	0.510304	0.287198	0.455254	0.312643	0.438953	0.27525
UV excision repair protein RAD23 homolog B	P54727;P54727-2;Q5W0S5;Q5W0S4;H0Y579	P54727;P54727-2	RAD23B			**			**	-0.999036	-0.352124	1.18804	-1.06642	-0.188947	1.41849	biological regulation;catabolic process;cellular catabolic process;cellular component organization;cellular component organization at cellular level;cellular component organization or biogenesis;cellular component organization or biogenesis at cellular level;cellular macromolecule catabolic process;cellular macromolecule metabolic process;cellular metabolic process;cellular nitrogen compound meta…	binding;damaged DNA binding;DNA binding;nucleic acid binding;polyubiquitin binding;protein binding;single-stranded DNA binding;small conjugating protein binding;structure-specific DNA binding;ubiquitin binding	cell part;cytoplasm;intracellular membrane-bounded organelle;intracellular organelle;intracellular organelle part;intracellular part;macromolecular complex;membrane-bounded organelle;nuclear part;nucleoplasm;nucleotide-excision repair complex;nucleus;organelle;organelle part;proteasome complex;protein complex;XPC complex	23.9112	0		18	18	15	61.4	61.4	59.4	43.171	0	323.31	31732000000	583	-0.970569	-0.941812	-1.37776	-1.17911	-0.669469	-0.855495	-0.248419	-0.252764	-0.258978	-0.342416	-0.513376	-0.496789	1.31327	1.25115	1.1231	1.11104	1.2029
60S ribosomal protein L21	P46778;G3V1B3;M0R181	P46778;G3V1B3;M0R181	RPL21					*	**	-0.508305	-0.578467	-0.89948	-0.651796	1.55188	1.08617	biosynthetic process;catabolic process;cellular biosynthetic process;cellular catabolic process;cellular component disassembly;cellular component disassembly at cellular level;cellular component organization;cellular component organization at cellular level;cellular component organization or biogenesis;cellular component organization or biogenesis at cellular level;cellular macromolecular complex…	binding;nucleic acid binding;RNA binding;structural constituent of ribosome;structural molecule activity	cell part;cytoplasm;cytoplasmic part;cytosol;cytosolic large ribosomal subunit;intracellular non-membrane-bounded organelle;intracellular organelle;intracellular organelle part;intracellular part;large ribosomal subunit;macromolecular complex;membrane;non-membrane-bounded organelle;nuclear part;nucleolus;organelle;organelle part;ribonucleoprotein complex;ribosome	15.5185	0.000813278		3	3	3	20.6	20.6	20.6	18.565	0	10.291	307060000	27	-0.325621	-0.955955	-0.405963	-0.3631	-0.808111	-0.191077	-0.327045	-0.657714	-0.86148	-0.834669	-0.580338	-0.209554	-0.807979	-1.00536	-0.450589	-1.14337	-0.890878
60S ribosomal protein L7	A8MUD9;P18124;C9JIJ5;C9JZ88	A8MUD9;P18124	RPL7					*	**	-0.690785	-0.608763	-0.938698	-0.405579	1.55089	1.09294	biosynthetic process;catabolic process;cellular biosynthetic process;cellular catabolic process;cellular component biogenesis;cellular component biogenesis at cellular level;cellular component disassembly;cellular component disassembly at cellular level;cellular component organization;cellular component organization at cellular level;cellular component organization or biogenesis;cellular componen…	binding;DNA binding;identical protein binding;mRNA binding;nucleic acid binding;protein binding;protein dimerization activity;protein homodimerization activity;RNA binding;structural constituent of ribosome;structural molecule activity	adherens junction;anchoring junction;cell junction;cell part;cell-substrate adherens junction;cell-substrate junction;cytoplasm;cytoplasmic part;cytosol;cytosolic large ribosomal subunit;extracellular membrane-bounded organelle;extracellular organelle;extracellular region part;extracellular vesicular exosome;focal adhesion;intracellular membrane-bounded organelle;intracellular non-membrane-bounde…	16.8579	0.000488263		10	10	10	51	51	51	24.433	0	33.74	648450000	40	-0.874311	-0.148349	-0.503662	-0.845361	-0.807586	-0.965438	-0.372986	-0.658321	-0.885521	-0.448962	-0.579896	-0.706895	-1.40668	-0.39678	-0.816406	-1.12796	-0.819728
O-phosphoseryl-tRNA(Sec) selenium transferase	Q9HD40;Q9HD40-3;H0Y9D2	Q9HD40;Q9HD40-3	SEPSECS	**	*		**			1.23321	0.39528	-0.697572	1.04118	-1.12514	-0.846954	amine metabolic process;amino acid activation;biological regulation;biosynthetic process;carboxylic acid metabolic process;cellular amine metabolic process;cellular amino acid metabolic process;cellular biosynthetic process;cellular ketone metabolic process;cellular macromolecule biosynthetic process;cellular macromolecule metabolic process;cellular metabolic process;cellular nitrogen compound me…	binding;catalytic activity;cofactor binding;nucleic acid binding;pyridoxal phosphate binding;RNA binding;transferase activity;transferase activity, transferring selenium-containing groups;tRNA binding;vitamin B6 binding;vitamin binding	cell part;cytoplasm;intracellular membrane-bounded organelle;intracellular organelle;intracellular part;membrane-bounded organelle;nucleus;organelle	13.1646	0.000777778		21	21	21	65.7	65.7	65.7	55.726	0	178.74	4669300000	269	1.16083	1.11948	1.0032	1.07479	1.52852	1.51242	0.740493	0.662216	-0.319132	-0.101449	0.705697	0.683855	-0.0457613	-0.243075	-1.02574	-1.10015	-0.945442
Ubiquitin carboxyl-terminal hydrolase isozyme L5;Ubiquitin carboxyl-terminal hydrolase	Q9Y5K5;Q5LJA9;H0Y6Y4;H0Y4E0	Q9Y5K5;Q5LJA9;H0Y6Y4;H0Y4E0	UCHL5			*			**	-0.788542	-0.252777	0.648285	-0.79239	-0.607077	1.7925	anatomical structure development;anatomical structure morphogenesis;biological regulation;biosynthetic process;catabolic process;cell surface receptor linked signaling pathway;cellular biosynthetic process;cellular catabolic process;cellular macromolecule biosynthetic process;cellular macromolecule catabolic process;cellular macromolecule metabolic process;cellular metabolic process;cellular nitr…	binding;catalytic activity;cysteine-type peptidase activity;endopeptidase inhibitor activity;endopeptidase regulator activity;enzyme inhibitor activity;enzyme regulator activity;exopeptidase activity;hydrolase activity;omega peptidase activity;peptidase activity;peptidase activity, acting on L-amino acid peptides;peptidase inhibitor activity;peptidase regulator activity;proteasome binding;protein…	cell part;chromatin remodeling complex;chromosomal part;cytoplasmic part;cytosol;DNA helicase complex;Ino80 complex;intracellular;intracellular membrane-bounded organelle;intracellular organelle;intracellular organelle part;intracellular part;macromolecular complex;membrane-bounded organelle;nuclear chromosome part;nuclear part;nucleus;organelle;organelle part;proteasome complex;protein complex	14.1394	0		18	18	1	78.4	78.4	7.9	37.606	0	323.31	5355500000	180	-0.991156	-0.888588	-0.867998	-0.509284	-0.637501	-0.836726	0.415532	-0.0903106	-0.445918	-0.688754	-0.352223	-0.354986	0.99286	0.919499	0.583223	0.8342	0.386653
Ubiquitin carboxyl-terminal hydrolase 13	Q92995;Q92995-2;H7C5J3;H7C502	Q92995;Q92995-2	USP13			*			**	-0.782061	0.133383	0.435012	-0.73328	-0.878005	1.82495	autophagy;biological regulation;catabolic process;cell differentiation;cell proliferation;cellular catabolic process;cellular developmental process;cellular macromolecule catabolic process;cellular macromolecule metabolic process;cellular metabolic process;cellular process;cellular protein metabolic process;developmental process;macromolecule catabolic process;macromolecule metabolic process;macr…	binding;catalytic activity;cation binding;cysteine-type endopeptidase activity;cysteine-type peptidase activity;endopeptidase activity;enzyme binding;exopeptidase activity;hydrolase activity;ion binding;metal ion binding;omega peptidase activity;peptidase activity;peptidase activity, acting on L-amino acid peptides;protein binding;small conjugating protein binding;small conjugating protein-specif…	cell part;cytoplasmic part;intracellular membrane-bounded organelle;intracellular organelle;intracellular part;lysosome;lytic vacuole;membrane-bounded organelle;organelle;vacuole	16.215	0		39	37	37	67.9	66.6	66.6	97.326	0	323.31	12406000000	410	-0.967051	-0.663529	-0.540246	-0.610576	-0.332424	-1.57854	0.131876	0.00299397	0.288303	0.325103	0.0363878	0.0156314	0.560217	0.395742	0.587863	0.577873	0.200491
Ubiquitin carboxyl-terminal hydrolase 34	Q70CQ2;Q70CQ2-3;Q70CQ2-2;H7C183;A0A0C4DG73;H7C150;H7BZ73	Q70CQ2;Q70CQ2-3;Q70CQ2-2	USP34		*	**	*			0.108985	0.715163	1.02908	0.707088	-1.64129	-0.919023	biological regulation;catabolic process;cell surface receptor linked signaling pathway;cellular catabolic process;cellular macromolecule catabolic process;cellular macromolecule metabolic process;cellular metabolic process;cellular process;cellular protein metabolic process;cellular response to stimulus;macromolecule catabolic process;macromolecule metabolic process;macromolecule modification;met…	catalytic activity;cysteine-type endopeptidase activity;cysteine-type peptidase activity;endopeptidase activity;hydrolase activity;peptidase activity;peptidase activity, acting on L-amino acid peptides;small conjugating protein-specific protease activity;ubiquitin-specific protease activity	cell part;cytoplasm;cytoplasmic part;cytosol;intracellular membrane-bounded organelle;intracellular organelle;intracellular part;membrane-bounded organelle;nucleus;organelle	19.906	0		115	115	115	49	49	49	404.23	0	323.31	24709000000	1624	0.117528	-0.0338735	0.417107	0.4715	-0.188126	-0.130225	0.718263	0.903899	0.707397	0.649463	0.660349	0.651604	1.08778	1.10479	1.0214	1.05322	1.01411
Protein VPRBP	Q9Y4B6;Q9Y4B6-2;Q9Y4B6-3	Q9Y4B6;Q9Y4B6-2;Q9Y4B6-3	VPRBP	*	*	*	*			0.882541	0.542762	0.594706	0.484598	-1.90413	-0.600474	B cell activation;B cell differentiation;biological regulation;biosynthetic process;cell activation;cell competition in a multicellular organism;cell differentiation;cellular biosynthetic process;cellular developmental process;cellular macromolecule biosynthetic process;cellular macromolecule metabolic process;cellular metabolic process;cellular nitrogen compound metabolic process;cellular proces…	adenyl nucleotide binding;adenyl ribonucleotide binding;ATP binding;binding;nucleotide binding;purine nucleotide binding;purine ribonucleoside triphosphate binding;purine ribonucleotide binding;ribonucleotide binding	cell part;cytoplasm;intracellular membrane-bounded organelle;intracellular non-membrane-bounded organelle;intracellular organelle;intracellular organelle part;intracellular part;membrane-bounded organelle;non-membrane-bounded organelle;nuclear part;nucleolus;nucleus;organelle;organelle part	20.8063	0		69	69	69	59.5	59.5	59.5	169.01	0	323.31	118000000000	2628	0.943179	0.94793	0.814879	0.894151	0.838671	0.856438	0.576847	0.56237	0.526868	0.532002	0.526602	0.531887	0.605072	0.615565	0.559279	0.623127	0.54923
[truncated: 19 more columns]

## Sheet: Bait specific interactors
Significantly enriched proteins after AP-MS sorted by bait (related to Fig. 2C, Supplementary Fig. 3B and C)
Gene names (duplicates, e.g. isoforms removed)
H1.2 (165)	H1.2 K17Ub (192)	H1.2 K64Ub (183)	H1.2 K206Ub (189)	Beads (5)	Ub (80)	H1.2 KxUb (202)	ONLY H1.2 KxUb (20)	H1.2 KxUb AND Ub (17)	H1.2 AND H1.2 KxUb (165)	H1.2 KxUb w/o H1.2 (37)
LEO1	LEO1	ASUN	ASUN	EPS15	TCAF1	LEO1	PRPF3	TCAF1	LEO1	PRPF3
CIRH1A	CIRH1A	ICT1	ICT1	CS	RAD23A	CIRH1A	PPIH	RAD23A	CIRH1A	PPIH
UTP15	UTP15	SSB	SSB	NPLOC4	EPS15	UTP15	LSM6	RPS27A;UBB;UBC;UBA52	UTP15	LSM6
ASUN	ASUN	MRPL52	MRPL52	RPL21	CS	ASUN	KIAA1033	FAM175B	ASUN	KIAA1033
NOL11	NOL11	MRPL9	MRPL9	RPL7	NPLOC4	NOL11	KIAA0196	HECTD1	NOL11	KIAA0196
WDR75	WDR75	MRPL42	MRPL42		RPL21	WDR75	PPP6R1	USP24	WDR75	PPP6R1
CTR9	CTR9	MRPL33	MRPL33		RPL7	CTR9	NISCH	RAD18	CTR9	NISCH
ICT1	ICT1	MRPL21	MRPL21		RPS27A;UBB;UBC;UBA52	ICT1	DICER1	HUWE1	ICT1	DICER1
SSB	SSB	MRPL44	MRPL44		FAM175B	SSB	SIRT1	BRCC3	SSB	SIRT1
MRPL52	MRPL52	RPP30	RPP30		WRNIP1	MRPL52	USP15	BABAM1	MRPL52	USP15
MRPL9	MRPL9	MRPL55	MRPL55		RANBP10	MRPL9	CUL4B	BRE	MRPL9	CUL4B
MRPL42	MRPL42	GADD45GIP1	GADD45GIP1		RANBP9	MRPL42	UBE2O	UCHL5	MRPL42	UBE2O
MRPL33	MRPL33	PHAX	PHAX		HECTD1	MRPL33	CUL4A	USP13	MRPL33	CUL4A
MRPL21	MRPL21	MRPL20	MRPL20		USP24	MRPL21	LSM8	RAD23B	MRPL21	LSM8
MRPL44	MRPL44	PPP4R2	PPP4R2		RAD18	MRPL44	USP34	WRNIP1	MRPL44	USP34
RPP30	RPP30	MRPL41	MRPL41		HUWE1	RPP30	EIF2B5	RANBP10	RPP30	EIF2B5
MRPL55	MRPL55	MRPL27	MRPL27		BRCC3	MRPL55	GYS1	RANBP9	MRPL55	GYS1
GADD45GIP1	GADD45GIP1	MRPL43	MRPL43		BABAM1	GADD45GIP1	ANKRD28		GADD45GIP1	ANKRD28
PHAX	PHAX	NAP1L1	NAP1L1		BRE	PHAX	FRYL		PHAX	FRYL
MRPL20	MRPL20	MRPL15	MRPL15		UCHL5	MRPL20	PPP6R3		MRPL20	PPP6R3
PPP4R2	PPP4R2	ANP32E	ANP32E		USP13	PPP4R2			PPP4R2	TCAF1
MRPL41	MRPL41	ANP32B	ANP32B		RAD23B	MRPL41			MRPL41	RAD23A
MRPL27	MRPL27	MRPS5	MRPS5		NCS1	MRPL27			MRPL27	RPS27A;UBB;UBC;UBA52
MRPL43	MRPL43	MRPL47	MRPL47		PCNA	MRPL43			MRPL43	FAM175B
NAP1L1	NAP1L1	MRPL37	MRPL37		DIABLO	NAP1L1			NAP1L1	HECTD1
MRPL15	MRPL15	MRPL53	MRPL53		HLTF	MRPL15			MRPL15	USP24
ANP32E	ANP32E	UBE2I	UBE2I		BAT3;BAG6	ANP32E			ANP32E	RAD18
ANP32B	ANP32B	AP3S1	AP3S1		USP5	ANP32B			ANP32B	HUWE1
MRPS5	MRPS5	WTAP	WTAP		UFD1L	MRPS5			MRPS5	BRCC3
MRPL47	MRPL47	MRPL24	MRPL24		RMND5A	MRPL47			MRPL47	BABAM1
MRPL37	MRPL37	MRPL51	MRPL51		UCHL3	MRPL37			MRPL37	BRE
MRPL53	MRPL53	MRPS27	MRPS27		UBE2K	MRPL53			MRPL53	UCHL5
UBE2I	UBE2I	MRPL23	MRPL23		BIRC2	UBE2I			UBE2I	USP13
AP3S1	AP3S1	MRPL3	MRPL3		UCHL1	AP3S1			AP3S1	RAD23B
WTAP	WTAP	REPIN1	REPIN1		KLHL22	WTAP			WTAP	WRNIP1
MRPL24	MRPL24	NCBP1	NCBP1		UBAC1	MRPL24			MRPL24	RANBP10
MRPL51	MRPL51	MRPS16	MRPS16		CUL3	MRPL51			MRPL51	RANBP9
MRPS27	MRPS27	MRPL49	MRPL49		UBA6	MRPS27			MRPS27
MRPL23	MRPL23	MRPL2	MRPL2		UBE2D3;UBE2D2	MRPL23			MRPL23
MRPL3	MRPL3	RPP25L	RPP25L		UBL4A	MRPL3			MRPL3
REPIN1	REPIN1	MRPL1	MRPL1		UBXN7	REPIN1			REPIN1
NCBP1	NCBP1	DKC1	DKC1		UBE2N	NCBP1			NCBP1
MRPS16	MRPS16	MRPL32	MRPL32		ZER1	MRPS16			MRPS16
MRPL49	MRPL49	MRPL50	MRPL50		GET4	MRPL49			MRPL49
MRPL2	MRPL2	MRPL18	MRPL18		HERC1	MRPL2			MRPL2
RPP25L	RPP25L	PRPF4	PRPF4		AMOTL1	RPP25L			RPP25L
MRPL1	MRPL1	MRPS18A	MRPS18A		NEDD4L	MRPL1			MRPL1
DKC1	DKC1	ANAPC10	ANAPC10		MKLN1	DKC1			DKC1
MRPL32	MRPL32	MRPL28	MRPL28		RIOK3	MRPL32			MRPL32
MRPL50	MRPL50	MRPL13	MRPL13		UBE2D2	MRPL50			MRPL50
MRPL18	MRPL18	MRPS2	MRPS2		UBE3C	MRPL18			MRPL18
PRPF4	PRPF4	LARP7	LARP7		UBE3A	PRPF4			PRPF4
MRPS18A	MRPS18A	CSNK2A1;CSNK2A3	CSNK2A1;CSNK2A3		RABGEF1;KCTD7	MRPS18A			MRPS18A
ANAPC10	ANAPC10	MRPS15	MRPS15		HERC4	ANAPC10			ANAPC10
MRPL28	MRPL28	MRPL16	MRPL16		RLIM	MRPL28			MRPL28
MRPL13	MRPL13	PTCD3	PTCD3		MYCBP2	MRPL13			MRPL13
MRPS2	MRPS2	MRPS9	MRPS9		UBA1	MRPS2			MRPS2
LARP7	LARP7	INTS3	INTS3		UBE2D1;UBE2D4	LARP7			LARP7
CSNK2A1;CSNK2A3	CSNK2A1;CSNK2A3	POP1	POP1		UBR1	CSNK2A1;CSNK2A3			CSNK2A1;CSNK2A3
MRPS15	MRPS15	MRPL46	MRPL46		ITCH	MRPS15			MRPS15
MRPL16	MRPL16	MRPL45	MRPL45		RNF123	MRPL16			MRPL16
PTCD3	PTCD3	KIAA1429	KIAA1429		UBE2D4	PTCD3			PTCD3
MRPS9	MRPS9	POP5	POP5		XIAP	MRPS9			MRPS9
INTS3	INTS3	ANAPC2	ANAPC2		APPBP2	INTS3			INTS3
POP1	POP1	AEBP2	AEBP2		OTUB1	POP1			POP1
MRPL46	MRPL46	PPM1G	PPM1G		BRAP	MRPL46			MRPL46
MRPL45	MRPL45	MRPL22	MRPL22		UBE2A	MRPL45			MRPL45
KIAA1429	KIAA1429	HTATSF1	HTATSF1		HDAC6	KIAA1429			KIAA1429
POP5	POP5	KPNA3	KPNA3		UBE2E1	POP5			POP5
ANAPC2	ANAPC2	KPNA5	KPNA5		RBCK1	ANAPC2			ANAPC2
AEBP2	AEBP2	MRPL48	MRPL48		FBXL15	AEBP2			AEBP2
PPM1G	PPM1G	CSNK2B;CSNK2B-LY6G5B-1181;CSNK2B-LY6G5B--991	CSNK2B;CSNK2B-LY6G5B-1181;CSNK2B-LY6G5B--991		RNF31	PPM1G			PPM1G
MRPL22	MRPL22	CSNK2A2	CSNK2A2		UBR2	MRPL22			MRPL22
HTATSF1	HTATSF1	FNTA	FNTA		UBR3	HTATSF1			HTATSF1
KPNA3	KPNA3	NPM3	NPM3		FBXO7	KPNA3			KPNA3
KPNA5	KPNA5	SMEK1	SMEK1		NEDD4	KPNA5			KPNA5
MRPL48	MRPL48	RANBP2	RANBP2		TRAF2	MRPL48			MRPL48
CSNK2B;CSNK2B-LY6G5B-1181;CSNK2B-LY6G5B--991	CSNK2B;CSNK2B-LY6G5B-1181;CSNK2B-LY6G5B--991	MRPL19	MRPL19		TIMM8A	CSNK2B;CSNK2B-LY6G5B-1181;CSNK2B-LY6G5B--991			CSNK2B;CSNK2B-LY6G5B-1181;CSNK2B-LY6G5B--991
CSNK2A2	CSNK2A2	DDX28	DDX28		CUL1	CSNK2A2			CSNK2A2
FNTA	FNTA	C3orf17	C3orf17		RNF126	FNTA			FNTA
NPM3	NPM3	MRPL11	MRPL11			NPM3			NPM3
SMEK1	SMEK1	MRPL4	MRPL4			SMEK1			SMEK1
RANBP2	RANBP2	MRPL39	MRPL39			RANBP2			RANBP2
MRPL19	MRPL19	MRPS11	MRPS11			MRPL19			MRPL19
DDX28	DDX28	NAF1	NAF1			DDX28			DDX28
C3orf17	C3orf17	RABL6	RABL6			C3orf17			C3orf17
MRPL11	MRPL11	MRPS14	MRPS14			MRPL11			MRPL11
MRPL4	MRPL4	HEATR3	HEATR3			MRPL4			MRPL4
MRPL39	MRPL39	RTF1	RTF1			MRPL39			MRPL39
MRPS11	MRPS11	CDC27	CDC27			MRPS11			MRPS11
NAF1	NAF1	SART3	SART3			NAF1			NAF1
RABL6	RABL6	MRPL40	MRPL40			RABL6			RABL6
MRPS14	MRPS14	SRP54	SRP54			MRPS14			MRPS14
HEATR3	HEATR3	SENP3;SENP3-EIF4A1	SENP3;SENP3-EIF4A1			HEATR3			HEATR3
RTF1	RTF1	MRPS30	MRPS30			RTF1			RTF1
CDC27	CDC27	SUPT6H	SUPT6H			CDC27			CDC27
SART3	SART3	SLC4A1AP	SLC4A1AP			SART3			SART3
MRPL40	MRPL40	RPP21;TRIM39-RPP21	RPP21;TRIM39-RPP21			MRPL40			MRPL40
SRP54	SRP54	CDC16	CDC16			SRP54			SRP54
SENP3;SENP3-EIF4A1	SENP3;SENP3-EIF4A1	AP3B1	AP3B1			SENP3;SENP3-EIF4A1			SENP3;SENP3-EIF4A1
MRPS30	MRPS30	NOA1	NOA1			MRPS30			MRPS30
SUPT6H	SUPT6H	INTS4	INTS4			SUPT6H			SUPT6H
SLC4A1AP	SLC4A1AP	SUPT5H	SUPT5H			SLC4A1AP			SLC4A1AP
RPP21;TRIM39-RPP21	RPP21;TRIM39-RPP21	ANAPC5	ANAPC5			RPP21;TRIM39-RPP21			RPP21;TRIM39-RPP21
CDC16	CDC16	ANAPC7	ANAPC7			CDC16			CDC16
AP3B1	AP3B1	RPP40	RPP40			AP3B1			AP3B1
NOA1	NOA1	CDC2L1;CDK11B	CDC2L1;CDK11B			NOA1			NOA1
INTS4	INTS4	C18orf25	C18orf25			INTS4			INTS4
SUPT5H	SUPT5H	MRPL35	MRPL35			SUPT5H			SUPT5H
ANAPC5	ANAPC5	AP3S2	AP3S2			ANAPC5			ANAPC5
ANAPC7	ANAPC7	KPNB1	KPNB1			ANAPC7			ANAPC7
RPP40	RPP40	RPP38	RPP38			RPP40			RPP40
CDC2L1;CDK11B	CDC2L1;CDK11B	CDC23	CDC23			CDC2L1;CDK11B			CDC2L1;CDK11B
C18orf25	C18orf25	HEATR1	HEATR1			C18orf25			C18orf25
MRPL35	MRPL35	FZR1	FZR1			MRPL35			MRPL35
AP3S2	AP3S2	MDN1	MDN1			AP3S2			AP3S2
KPNB1	KPNB1	KPNA4	KPNA4			KPNB1			KPNB1
RPP38	RPP38	GAR1	GAR1			RPP38			RPP38
CDC23	CDC23	ANAPC1	ANAPC1			CDC23			CDC23
HEATR1	HEATR1	ANAPC4	ANAPC4			HEATR1			HEATR1
FZR1	FZR1	RANGAP1	RANGAP1			FZR1			FZR1
MDN1	MDN1	POP4	POP4			MDN1			MDN1
KPNA4	KPNA4	NAP1L4	NAP1L4			KPNA4			KPNA4
GAR1	GAR1	FNTB;CHURC1-FNTB	FNTB;CHURC1-FNTB			GAR1			GAR1
ANAPC1	ANAPC1	AGTPBP1	AGTPBP1			ANAPC1			ANAPC1
ANAPC4	ANAPC4	IPO7	IPO7			ANAPC4			ANAPC4
RANGAP1	RANGAP1	CWC22	CWC22			RANGAP1			RANGAP1
POP4	POP4	AP3M1	AP3M1			POP4			POP4
NAP1L4	NAP1L4	KPNA1	KPNA1			NAP1L4			NAP1L4
FNTB;CHURC1-FNTB	FNTB;CHURC1-FNTB	RPP14	RPP14			FNTB;CHURC1-FNTB			FNTB;CHURC1-FNTB
AGTPBP1	AGTPBP1	HIST1H1C;HIST1H1E;HIST1H1D	HIST1H1C;HIST1H1E;HIST1H1D			AGTPBP1			AGTPBP1
IPO7	IPO7	SETD1B	SETD1B			IPO7			IPO7
CWC22	CWC22	SUMO1	SUMO1			CWC22			CWC22
AP3M1	AP3M1	ANP32A	ANP32A			AP3M1			AP3M1
KPNA1	KPNA1	SETD1A	SETD1A			KPNA1			KPNA1
RPP14	RPP14	AP3D1	AP3D1			RPP14			RPP14
HIST1H1C;HIST1H1E;HIST1H1D	HIST1H1C;HIST1H1E;HIST1H1D	EIF5B	EIF5B			HIST1H1C;HIST1H1E;HIST1H1D			HIST1H1C;HIST1H1E;HIST1H1D
SETD1B	SETD1B	NARS2	NARS2			SETD1B			SETD1B
SUMO1	SUMO1	PELP1	PELP1			SUMO1			SUMO1
ANP32A	ANP32A	MRPL30	MRPL30			ANP32A			ANP32A
SETD1A	SETD1A	ANAPC16	ANAPC16			SETD1A			SETD1A
AP3D1	AP3D1	KPNA6	KPNA6			AP3D1			AP3D1
EIF5B	EIF5B	POLR2A	POLR2A			EIF5B			EIF5B
NARS2	NARS2	POLR2J;POLR2J3;POLR2J2	POLR2J;POLR2J3;POLR2J2			NARS2			NARS2
PELP1	PELP1	VPRBP	VPRBP			PELP1			PELP1
MRPL30	MRPL30	MRPL12	MRPL12			MRPL30			MRPL30
ANAPC16	ANAPC16	MRPL54	MRPL54			ANAPC16			ANAPC16
KPNA6	KPNA6	SET	SET			KPNA6			KPNA6
POLR2A	POLR2A	PRPF3	PRPF3			POLR2A			POLR2A
POLR2J;POLR2J3;POLR2J2	POLR2J;POLR2J3;POLR2J2	PPIH	PPIH			POLR2J;POLR2J3;POLR2J2			POLR2J;POLR2J3;POLR2J2
POLR2D	POLR2D	LSM6	LSM6			POLR2D			POLR2D
MRPS12	MRPS12	KIAA0196	KIAA0196			MRPS12			MRPS12
VPRBP	VPRBP	CUL4B	CUL4B			VPRBP			VPRBP
IWS1	IWS1	UBE2O	UBE2O			IWS1			IWS1
CCNL1	CCNL1	CUL4A	CUL4A			CCNL1			CCNL1
WDR43	WDR43	LSM8	LSM8			WDR43			WDR43
PAF1	PAF1	TCAF1	TCAF1			PAF1			PAF1
SAP30BP	SAP30BP	RPS27A;UBB;UBC;UBA52	RPS27A;UBB;UBC;UBA52			SAP30BP			SAP30BP
CCNL2	CCNL2	FAM175B	FAM175B			CCNL2			CCNL2
MRPL12	MRPL12	HECTD1	EIF2B5			MRPL12			MRPL12
MRPL54	MRPL54	USP24	MALSU1			MRPL54			MRPL54
SET	SET	RAD18	KIAA1033			SET			SET
NPM1	NPM1	HUWE1	PPP6R1			NPM1			NPM1
MALSU1	SEPSECS	EIF2B5	NISCH			SEPSECS			MALSU1
SEPSECS	PRPF3	MALSU1	DICER1			PRPF3			SEPSECS
	PPIH	BRCC3	SIRT1			PPIH
	LSM6	BABAM1	USP15			LSM6
	KIAA1033	BRE	USP34			KIAA1033
	KIAA0196	UCHL5	ANKRD28			KIAA0196
	PPP6R1	USP13	PPP6R3			PPP6R1
	NISCH	KIAA1033	CIRH1A			NISCH
	DICER1	PPP6R1	UTP15			DICER1
	SIRT1	NISCH	NOL11			SIRT1
	USP15	DICER1	WDR75			USP15
	CUL4B	SIRT1	POLR2D			CUL4B
	UBE2O	USP15	MRPS12			UBE2O
	CUL4A	RAD23A	CCNL1			CUL4A
	LSM8	USP34	WDR43			LSM8
	TCAF1	GYS1	SAP30BP			TCAF1
	RAD23A	ANKRD28	CCNL2			RAD23A
	RPS27A;UBB;UBC;UBA52	FRYL	NPM1			RPS27A;UBB;UBC;UBA52
	FAM175B	PPP6R3	WRNIP1			FAM175B
	HECTD1	RAD23B	RANBP10			HECTD1
	USP24		RANBP9			USP24
	RAD18		LEO1			RAD18
	HUWE1		CTR9			HUWE1
	USP34		IWS1			USP34
	EIF2B5		PAF1			EIF2B5
	GYS1		SEPSECS			GYS1
	ANKRD28					ANKRD28
	FRYL					FRYL
	PPP6R3					PPP6R3
						MALSU1
						BRCC3
						BABAM1
						BRE
						UCHL5
						USP13
						RAD23B
						WRNIP1
						RANBP10
						RANBP9

## Sheet: Ub-associated interactors
Ub-associated interactors (related to Supplementary Fig. 4A)
Proteins				Relative Enrichment (Log2, Z-scored, averaged)						GO-Annotations			ANOVA		Cluster	Identified Peptides											LFQ Intensity (Log2, Z-scored)
Protein names	Protein IDs	Majority protein IDs	Gene names	H1.2	H1.2 K17Ub	H1.2 K64Ub	H1.2 K206Ub	Beads	Ub	GOBP name	GOMF name	GOCC name	-Log ANOVA p value	ANOVA q-value	Cluster	Peptides	Razor + unique peptides	Unique peptides	Sequence coverage [%]	Unique + razor sequence coverage [%]	Unique sequence coverage [%]	Mol. weight [kDa]	Q-value	Score	Intensity	MS/MS count	LFQ intensity H1.2_A1	LFQ intensity H1.2_A2	LFQ intensity H1.2_B1	LFQ intensity H1.2_B2	LFQ intensity H1.2_C1	LFQ intensity H1.2_C2	LFQ intensity H1.2 K17Ub_A1	LFQ intensity H1.2 K17Ub_A2	LFQ intensity H1.2 K17Ub_B1	LFQ intensity H1.2 K17Ub_B2	LFQ intensity H1.2 K17Ub_C1	LFQ intensity H1.2 K17Ub_C2	LFQ intensity H1.2 K64Ub_A1	LFQ intensity H1.2 K64Ub_A2	LFQ intensity H1.2 K64Ub_B1	LFQ intensity H1.2 K64Ub_B2	LFQ intensity H1.2 K64Ub_C1	LFQ intensity H1.2 K64Ub_C2	LFQ intensity H1.2 K206Ub_A1	LFQ intensity H1.2 K206Ub_A2	LFQ intensity H1.2 K206Ub_B1	LFQ intensity H1.2 K206Ub_B2	LFQ intensity H1.2 K206Ub_C1
Cullin-4A	Q13619;Q13619-2;A0A0A0MR50;A0A087WWN2	Q13619;Q13619-2;A0A0A0MR50	CUL4A	-0.250322	0.771764	0.707236	0.783374	-1.93625	-0.0758014	anatomical structure development;biological regulation;biosynthetic process;catabolic process;cell cycle arrest;cell cycle process;cellular biosynthetic process;cellular catabolic process;cellular macromolecule biosynthetic process;cellular macromolecule catabolic process;cellular macromolecule metabolic process;cellular metabolic process;cellular nitrogen compound metabolic process;cellular proc…		cell part;CUL4 RING ubiquitin ligase complex;Cul4A-RING ubiquitin ligase complex;cullin-RING ubiquitin ligase complex;intracellular organelle part;intracellular part;macromolecular complex;nuclear part;nucleoplasm;organelle part;protein complex;ubiquitin ligase complex	17.5351	0.000895522	Cluster 1	30	17	17	47.3	32.3	32.3	87.679	0	259.17	3706900000	183	0.206413	0.0929976	-0.899496	-0.246234	-0.569785	-0.085827	0.965787	0.799566	0.712351	0.633264	0.788603	0.731011	0.835098	0.70049	0.723333	0.605001	0.685934	0.693559	0.711477	0.799329	0.841739	0.988851	0.613925
Cullin-4B	K4DI93;Q13620-1;Q13620;Q13620-3;A6NE76	K4DI93;Q13620-1;Q13620;Q13620-3	CUL4B	-0.0907579	0.737371	0.855085	0.773437	-1.83647	-0.438665	biological regulation;biosynthetic process;catabolic process;cell cycle;cellular biosynthetic process;cellular catabolic process;cellular component organization;cellular component organization at cellular level;cellular component organization or biogenesis;cellular component organization or biogenesis at cellular level;cellular macromolecule biosynthetic process;cellular macromolecule catabolic p…		cell part;CUL4 RING ubiquitin ligase complex;Cul4B-RING ubiquitin ligase complex;cullin-RING ubiquitin ligase complex;cytoplasm;extracellular membrane-bounded organelle;extracellular organelle;extracellular region part;extracellular vesicular exosome;intracellular organelle part;intracellular part;macromolecular complex;membrane;membrane-bounded organelle;membrane-bounded vesicle;nuclear part;nuc…	16.023	0.000821293	Cluster 1	41	41	28	44.7	44.7	33.2	102.75	0	323.31	11008000000	497	0.0679278	0.103504	-0.14386	-0.114849	-0.143871	-0.313399	0.907517	0.883381	0.649902	0.65732	0.645634	0.68047	0.99249	0.948562	0.79634	0.702303	0.829485	0.861328	0.87305	0.794996	0.796286	0.767216	0.720037
E2/E3 hybrid ubiquitin-protein ligase UBE2O	Q9C0C9;K7EQ12	Q9C0C9	UBE2O	0.210578	0.601273	0.742896	0.742612	-2.03099	-0.266367	biological regulation;cellular macromolecule metabolic process;cellular metabolic process;cellular process;cellular protein metabolic process;endosome transport;establishment of localization;establishment of localization in cell;intracellular transport;macromolecule metabolic process;macromolecule modification;metabolic process;positive regulation of biological process;positive regulation of BMP …	acid-amino acid ligase activity;adenyl nucleotide binding;adenyl ribonucleotide binding;ATP binding;binding;catalytic activity;enzyme binding;ligase activity;ligase activity, forming carbon-nitrogen bonds;nucleotide binding;protein binding;purine nucleotide binding;purine ribonucleoside triphosphate binding;purine ribonucleotide binding;ribonucleotide binding;small conjugating protein ligase acti…	cell part;cytoplasm;intracellular membrane-bounded organelle;intracellular organelle;intracellular organelle part;intracellular part;membrane-bounded organelle;nuclear part;nucleoplasm;nucleus;organelle;organelle part	23.1907	0	Cluster 1	54	54	16	57.7	57.7	20.2	141.29	0	323.31	125000000000	1948	-0.0546106	0.196464	0.401852	0.390471	0.16077	0.168519	0.634905	0.659406	0.670286	0.643896	0.418204	0.580941	0.732269	0.773959	0.803029	0.779921	0.687201	0.681	0.746143	0.760647	0.798413	0.777832	0.682419
Ubiquitin carboxyl-terminal hydrolase 15	Q9Y4E8;Q9Y4E8-2;Q9Y4E8-3;Q9Y4E8-4;H0YI31;F8W0H4;F8VZG8;F8VVY7;H0YI26;H0YHM4;H0YH96	Q9Y4E8;Q9Y4E8-2;Q9Y4E8-3	USP15	-0.915595	0.905375	1.00797	0.806199	-1.33456	-0.469394	biological regulation;BMP signaling pathway;catabolic process;cell surface receptor linked signaling pathway;cellular catabolic process;cellular component organization;cellular component organization at cellular level;cellular component organization or biogenesis;cellular component organization or biogenesis at cellular level;cellular macromolecule catabolic process;cellular macromolecule metabol…	binding;catalytic activity;cysteine-type endopeptidase activity;cysteine-type peptidase activity;cytokine receptor binding;endopeptidase activity;hydrolase activity;identical protein binding;peptidase activity;peptidase activity, acting on L-amino acid peptides;protein binding;receptor binding;SMAD binding;small conjugating protein-specific protease activity;transforming growth factor beta recept…	cell part;cytoplasm;intracellular membrane-bounded organelle;intracellular organelle;intracellular part;membrane-bounded organelle;nucleus;organelle	14.2641	0	Cluster 1	65	65	63	72.3	72.3	71.3	112.42	0	323.31	67465000000	1481	-1.39597	-1.29837	0.0241895	-0.0436255	-1.26593	-1.51386	0.964848	1.0042	0.929218	0.88408	0.827958	0.821941	1.10301	1.13275	0.987449	1.00941	0.898547	0.916671	0.680767	0.746429	0.909505	0.850439	0.811722
Protein VPRBP	Q9Y4B6;Q9Y4B6-2;Q9Y4B6-3	Q9Y4B6;Q9Y4B6-2;Q9Y4B6-3	VPRBP	0.882541	0.542762	0.594706	0.484598	-1.90413	-0.600474	B cell activation;B cell differentiation;biological regulation;biosynthetic process;cell activation;cell competition in a multicellular organism;cell differentiation;cellular biosynthetic process;cellular developmental process;cellular macromolecule biosynthetic process;cellular macromolecule metabolic process;cellular metabolic process;cellular nitrogen compound metabolic process;cellular proces…	adenyl nucleotide binding;adenyl ribonucleotide binding;ATP binding;binding;nucleotide binding;purine nucleotide binding;purine ribonucleoside triphosphate binding;purine ribonucleotide binding;ribonucleotide binding	cell part;cytoplasm;intracellular membrane-bounded organelle;intracellular non-membrane-bounded organelle;intracellular organelle;intracellular organelle part;intracellular part;membrane-bounded organelle;non-membrane-bounded organelle;nuclear part;nucleolus;nucleus;organelle;organelle part	20.8063	0		69	69	69	59.5	59.5	59.5	169.01	0	323.31	118000000000	2628	0.943179	0.94793	0.814879	0.894151	0.838671	0.856438	0.576847	0.56237	0.526868	0.532002	0.526602	0.531887	0.605072	0.615565	0.559279	0.623127	0.54923	0.615964	0.503885	0.405999	0.535361	0.534337	0.456226
Ubiquitin carboxyl-terminal hydrolase 34	Q70CQ2;Q70CQ2-3;Q70CQ2-2;H7C183;A0A0C4DG73;H7C150;H7BZ73	Q70CQ2;Q70CQ2-3;Q70CQ2-2	USP34	0.108985	0.715163	1.02908	0.707088	-1.64129	-0.919023	biological regulation;catabolic process;cell surface receptor linked signaling pathway;cellular catabolic process;cellular macromolecule catabolic process;cellular macromolecule metabolic process;cellular metabolic process;cellular process;cellular protein metabolic process;cellular response to stimulus;macromolecule catabolic process;macromolecule metabolic process;macromolecule modification;met…	catalytic activity;cysteine-type endopeptidase activity;cysteine-type peptidase activity;endopeptidase activity;hydrolase activity;peptidase activity;peptidase activity, acting on L-amino acid peptides;small conjugating protein-specific protease activity;ubiquitin-specific protease activity	cell part;cytoplasm;cytoplasmic part;cytosol;intracellular membrane-bounded organelle;intracellular organelle;intracellular part;membrane-bounded organelle;nucleus;organelle	19.906	0		115	115	115	49	49	49	404.23	0	323.31	24709000000	1624	0.117528	-0.0338735	0.417107	0.4715	-0.188126	-0.130225	0.718263	0.903899	0.707397	0.649463	0.660349	0.651604	1.08778	1.10479	1.0214	1.05322	1.01411	0.893178	0.759876	0.690031	0.782846	0.75951	0.615897
Anaphase-promoting complex subunit 1	Q9H1A4;H0Y564;F8WAS1	Q9H1A4;H0Y564	ANAPC1	0.419342	0.797596	0.864932	0.665528	-1.45481	-1.29259	anaphase-promoting complex-dependent proteasomal ubiquitin-dependent protein catabolic process;biological regulation;catabolic process;cell cycle;cell cycle checkpoint;cell cycle phase;cell cycle process;cell division;cellular catabolic process;cellular component organization;cellular component organization at cellular level;cellular component organization or biogenesis;cellular component organiz…		anaphase-promoting complex;cell part;cullin-RING ubiquitin ligase complex;cytoplasmic part;cytosol;intracellular organelle part;intracellular part;macromolecular complex;nuclear part;nuclear ubiquitin ligase complex;nucleoplasm;organelle part;protein complex;ubiquitin ligase complex	30.2936	0	Cluster 3	86	86	86	63.3	63.3	63.3	216.5	0	323.31	121000000000	2718	0.291944	0.282508	0.596617	0.592061	0.3859	0.367023	0.793343	0.77468	0.808547	0.784204	0.813364	0.811441	0.86858	0.864616	0.802948	0.838056	0.912327	0.903068	0.580898	0.55958	0.733219	0.775807	0.673513
Anaphase-promoting complex subunit 10	Q9UM13;D6RA92;D6R9Q5;A0A286YEY6;D6RD74;D6RB36	Q9UM13;D6RA92	ANAPC10	0.432161	0.860326	0.849365	0.546002	-1.12873	-1.55912	anaphase-promoting complex-dependent proteasomal ubiquitin-dependent protein catabolic process;biological regulation;catabolic process;cell cycle;cell cycle checkpoint;cell cycle phase;cell cycle process;cell division;cellular catabolic process;cellular component organization;cellular component organization at cellular level;cellular component organization or biogenesis;cellular component organiz…		anaphase-promoting complex;cell part;cullin-RING ubiquitin ligase complex;cytoplasmic part;cytosol;intracellular organelle part;intracellular part;macromolecular complex;nuclear part;nuclear ubiquitin ligase complex;nucleoplasm;organelle part;protein complex;ubiquitin ligase complex	20.9153	0	Cluster 3	9	9	9	69.2	69.2	69.2	21.252	0	135.17	11391000000	131	0.406484	0.172195	0.515608	0.73523	0.228222	0.535225	0.819867	0.934252	0.771344	1.09008	0.905649	0.640767	0.834398	0.855333	0.858395	0.861027	0.955606	0.73143	0.643395	0.335734	0.753295	0.545003	0.573101
Anaphase-promoting complex subunit 16	Q96DE5;A0A087WUN5	Q96DE5;A0A087WUN5	ANAPC16	0.377967	0.797204	0.877587	0.602417	-1.64211	-1.01306	cell cycle;cell cycle phase;cell cycle process;cell division;cellular component organization;cellular component organization at cellular level;cellular component organization or biogenesis;cellular component organization or biogenesis at cellular level;cellular macromolecule metabolic process;cellular metabolic process;cellular process;cellular protein metabolic process;macromolecule metabolic pr…		anaphase-promoting complex;cell part;cullin-RING ubiquitin ligase complex;cytoplasm;intracellular organelle part;intracellular part;macromolecular complex;nuclear part;nuclear ubiquitin ligase complex;organelle part;protein complex;ubiquitin ligase complex	20.3331	0	Cluster 3	8	8	8	87.3	87.3	87.3	11.667	0	323.31	11918000000	243	0.289127	0.338576	0.484423	0.450748	0.306326	0.3986	0.850216	0.882811	0.830625	0.834268	0.702692	0.682613	0.968307	1.02114	0.886167	0.886463	0.755366	0.748077	0.706983	0.424762	0.688064	0.769971	0.394394
Anaphase-promoting complex subunit 2	Q9UJX6;Q9UJX6-2	Q9UJX6;Q9UJX6-2	ANAPC2	0.415443	0.740177	0.856987	0.703389	-1.2263	-1.48969	anaphase-promoting complex-dependent proteasomal ubiquitin-dependent protein catabolic process;biological regulation;catabolic process;cell cycle;cell cycle checkpoint;cell cycle phase;cell cycle process;cell division;cellular catabolic process;cellular component organization;cellular component organization at cellular level;cellular component organization or biogenesis;cellular component organiz…		anaphase-promoting complex;cell part;cullin-RING ubiquitin ligase complex;cytoplasmic part;cytosol;intracellular organelle part;intracellular part;macromolecular complex;nuclear part;nuclear ubiquitin ligase complex;nucleoplasm;organelle part;protein complex;ubiquitin ligase complex	21.7233	0	Cluster 3	37	37	37	58.5	58.5	58.5	93.827	0	323.31	39294000000	877	0.373763	0.118682	0.577198	0.628742	0.305441	0.488834	0.68984	0.698174	0.693155	0.844255	0.738516	0.777119	0.886919	0.845192	0.873999	0.832193	0.901465	0.802152	0.58752	0.626556	0.836047	0.76652	0.69385
Anaphase-promoting complex subunit 4	Q9UJX5;Q9UJX5-3;Q9UJX5-2;D6RAP6;D6RFM7;Q9H0W5	Q9UJX5;Q9UJX5-3;Q9UJX5-2	ANAPC4	0.491433	0.749217	0.812691	0.66128	-1.43795	-1.27667	anaphase-promoting complex-dependent proteasomal ubiquitin-dependent protein catabolic process;biological regulation;catabolic process;cell cycle;cell cycle checkpoint;cell cycle phase;cell cycle process;cell division;cellular catabolic process;cellular component organization;cellular component organization at cellular level;cellular component organization or biogenesis;cellular component organiz…	acid-amino acid ligase activity;binding;catalytic activity;enzyme binding;ligase activity;ligase activity, forming carbon-nitrogen bonds;phosphatase binding;protein binding;protein phosphatase binding;small conjugating protein ligase activity;ubiquitin-protein ligase activity	anaphase-promoting complex;cell part;cullin-RING ubiquitin ligase complex;cytoplasmic part;cytosol;intracellular membrane-bounded organelle;intracellular organelle;intracellular organelle part;intracellular part;macromolecular complex;membrane-bounded organelle;nuclear part;nuclear ubiquitin ligase complex;nucleoplasm;nucleus;organelle;organelle part;protein complex;ubiquitin ligase complex	19.2511	0	Cluster 3	39	39	39	55.1	55.1	55.1	92.115	0	323.31	52235000000	1188	0.408556	0.390308	0.579906	0.619092	0.48442	0.466318	0.754932	0.747318	0.766792	0.73717	0.743528	0.745563	0.780497	0.822808	0.787801	0.803381	0.823959	0.8577	0.584046	0.630578	0.722359	0.716874	0.652496
Anaphase-promoting complex subunit 5	Q9UJX4;F5H0F9;Q9UJX4-3;F5H0N1;H0YFB5;F5GY68;F5H3S5;Q9UJX4-2;F5GZ05	Q9UJX4;F5H0F9;Q9UJX4-3	ANAPC5	0.477884	0.79066	0.820419	0.668487	-1.38151	-1.37594	anaphase-promoting complex-dependent proteasomal ubiquitin-dependent protein catabolic process;biological regulation;catabolic process;cell cycle;cell cycle checkpoint;cell cycle phase;cell cycle process;cell division;cellular catabolic process;cellular component organization;cellular component organization at cellular level;cellular component organization or biogenesis;cellular component organiz…	binding;enzyme binding;phosphatase binding;protein binding;protein phosphatase binding	anaphase-promoting complex;cell part;cullin-RING ubiquitin ligase complex;cytoplasmic part;cytosol;intracellular membrane-bounded organelle;intracellular organelle;intracellular organelle part;intracellular part;macromolecular complex;membrane-bounded organelle;nuclear part;nuclear ubiquitin ligase complex;nucleoplasm;nucleus;organelle;organelle part;protein complex;ubiquitin ligase complex	28.3427	0	Cluster 3	45	45	45	69.8	69.8	69.8	85.076	0	323.31	57902000000	1280	0.371068	0.427056	0.608642	0.591141	0.451668	0.41773	0.789024	0.790348	0.793024	0.776311	0.791513	0.803743	0.83507	0.837968	0.736102	0.811107	0.852394	0.849872	0.625134	0.601035	0.72428	0.698352	0.66652
Anaphase-promoting complex subunit 7	Q9UJX3-2	Q9UJX3-2	ANAPC7	0.396297	0.806418	0.870349	0.658179	-1.36048	-1.37077	anaphase-promoting complex-dependent proteasomal ubiquitin-dependent protein catabolic process;biological regulation;catabolic process;cell cycle;cell cycle checkpoint;cell cycle phase;cell cycle process;cell division;cellular catabolic process;cellular component organization;cellular component organization at cellular level;cellular component organization or biogenesis;cellular component organiz…	binding;enzyme binding;phosphatase binding;protein binding;protein phosphatase binding	anaphase-promoting complex;cell part;cullin-RING ubiquitin ligase complex;cytoplasmic part;cytosol;intracellular membrane-bounded organelle;intracellular organelle;intracellular organelle part;intracellular part;macromolecular complex;membrane-bounded organelle;nuclear part;nuclear ubiquitin ligase complex;nucleoplasm;nucleus;organelle;organelle part;protein complex;ubiquitin ligase complex	24.4667	0	Cluster 3	32	32	1	77.3	77.3	4.5	60.002	0	323.31	98142000000	1332	0.212285	0.249951	0.572659	0.612758	0.37128	0.35885	0.780448	0.764603	0.830957	0.838953	0.805791	0.817756	0.89119	0.930483	0.853494	0.870764	0.865531	0.810632	0.526817	0.57487	0.735295	0.799027	0.641346
Cell division cycle protein 16 homolog	Q13042;Q13042-2;Q13042-3;Q13042-4;Q5T8C6	Q13042;Q13042-2;Q13042-3;Q13042-4;Q5T8C6	CDC16	0.423568	0.798168	0.835271	0.680148	-1.34479	-1.39237	anaphase-promoting complex-dependent proteasomal ubiquitin-dependent protein catabolic process;biological regulation;catabolic process;cell cycle;cell cycle checkpoint;cell cycle phase;cell cycle process;cell division;cell proliferation;cellular catabolic process;cellular component organization;cellular component organization at cellular level;cellular component organization or biogenesis;cellula…		anaphase-promoting complex;cell part;centrosome;cullin-RING ubiquitin ligase complex;cytoplasm;cytoplasmic part;cytoskeletal part;cytosol;intracellular non-membrane-bounded organelle;intracellular organelle;intracellular organelle part;intracellular part;macromolecular complex;microtubule organizing center;non-membrane-bounded organelle;nuclear part;nuclear ubiquitin ligase complex;nucleoplasm;or…	24.2206	0	Cluster 3	39	39	39	75.5	75.5	75.5	71.655	0	323.31	67143000000	1216	0.400992	0.327071	0.482759	0.586248	0.429833	0.314504	0.761446	0.79263	0.752286	0.861438	0.815823	0.805385	0.856484	0.837646	0.791452	0.790557	0.874778	0.860708	0.622579	0.597048	0.74742	0.758503	0.631658
Cell division cycle protein 23 homolog	Q9UJX2;Q9UJX2-3;Q9UJX2-2;D6RCF8;H0Y936	Q9UJX2;Q9UJX2-3	CDC23	0.401241	0.794622	0.865191	0.673384	-1.39568	-1.33876	anaphase-promoting complex-dependent proteasomal ubiquitin-dependent protein catabolic process;biological regulation;catabolic process;cell cycle;cell cycle checkpoint;cell cycle phase;cell cycle process;cell division;cellular catabolic process;cellular component organization;cellular component organization at cellular level;cellular component organization or biogenesis;cellular component organiz…	acid-amino acid ligase activity;catalytic activity;ligase activity;ligase activity, forming carbon-nitrogen bonds;small conjugating protein ligase activity;ubiquitin-protein ligase activity	anaphase-promoting complex;cell part;cullin-RING ubiquitin ligase complex;cytoplasmic part;cytosol;intracellular;intracellular organelle part;intracellular part;macromolecular complex;nuclear part;nuclear ubiquitin ligase complex;nucleoplasm;organelle part;protein complex;ubiquitin ligase complex	24.8905	0	Cluster 3	37	37	34	71	71	64.3	68.833	0	323.31	61587000000	1121	0.261264	0.294166	0.557673	0.574936	0.398701	0.320706	0.770406	0.746367	0.79784	0.791044	0.812968	0.849106	0.870349	0.809644	0.846158	0.845458	0.888359	0.931175	0.563131	0.58818	0.7872	0.794439	0.665195
Cell division cycle protein 27 homolog	P30260;P30260-2	P30260;P30260-2	CDC27	0.437148	0.799661	0.831899	0.64318	-1.29393	-1.41796	anaphase-promoting complex-dependent proteasomal ubiquitin-dependent protein catabolic process;biological regulation;catabolic process;cell cycle;cell cycle checkpoint;cell cycle process;cell proliferation;cellular catabolic process;cellular macromolecule catabolic process;cellular macromolecule metabolic process;cellular metabolic process;cellular process;cellular protein metabolic process;macro…	binding;enzyme binding;phosphatase binding;protein binding;protein phosphatase binding	anaphase-promoting complex;cell part;centrosome;cullin-RING ubiquitin ligase complex;cytoplasm;cytoplasmic part;cytoskeletal part;cytosol;intracellular membrane-bounded organelle;intracellular non-membrane-bounded organelle;intracellular organelle;intracellular organelle part;intracellular part;macromolecular complex;membrane-bounded organelle;microtubule organizing center;non-membrane-bounded or…	19.9182	0	Cluster 3	40	40	1	68.6	68.6	1.3	91.866	0	323.31	99692000000	1360	0.346308	0.35787	0.561116	0.561563	0.420554	0.375474	0.818739	0.807612	0.808681	0.769538	0.813108	0.780291	0.843722	0.856426	0.829578	0.815549	0.816457	0.82966	0.578435	0.591146	0.744753	0.68763	0.613163
	G5EA36;F6QPS0;I3L394;I3L3H6;I3L328;K7EMA6;E9PRZ6;I3L2Z8;I3L225;I3L3G1	G5EA36	CDC27_iso	0.3619	0.886671	0.91837	0.509555	-1.30056	-1.37594	cell division;cellular process		cell part;intracellular organelle part;intracellular part;nuclear part;nucleoplasm;organelle part	19.4381	0	Cluster 3	40	1	1	68.5	1.2	1.2	91.737	0	22.097	2693700000	23	0.222314	0.282627	0.456863	0.440575	0.366451	0.402568	0.831608	0.83404	0.90877	0.810478	0.966886	0.968246	0.870133	0.953258	0.832373	0.884994	1.00656	0.962903	0.459805	0.524132	0.804738	0.67354	-0.157083
Fizzy-related protein homolog	Q9UM11-2;Q9UM11;Q9UM11-3;K7EQT1	Q9UM11-2;Q9UM11;Q9UM11-3;K7EQT1	FZR1	0.477055	0.839365	0.838114	0.575897	-1.40504	-1.32539	activation of anaphase-promoting complex activity;anaphase-promoting complex-dependent proteasomal ubiquitin-dependent protein catabolic process;biological regulation;catabolic process;cell cycle;cell cycle checkpoint;cell cycle phase;cell cycle process;cell differentiation;cell division;cellular catabolic process;cellular component organization;cellular component organization at cellular level;c…		cell part;cytoplasmic part;cytosol;intracellular organelle part;intracellular part;membrane;nuclear membrane;nuclear part;nucleoplasm;organelle membrane;organelle part	22.792	0	Cluster 3	17	17	17	52.5	52.5	52.5	54.765	0	266.44	2081400000	177	0.304574	0.367248	0.655244	0.728984	0.393913	0.41237	0.896842	0.884368	0.818091	0.81878	0.829288	0.78882	0.800439	0.865334	0.832551	0.875635	0.869319	0.785404	0.537142	0.271211	0.627686	0.720899	0.604677
Uncharacterized protein C18orf25	Q96B23-2	Q96B23-2	C18orf25	0.888282	0.683199	0.584449	0.584685	-1.38369	-1.35693				22.701	0	Cluster 3	4	4	1	26.9	26.9	5.6	36.977	0	112.99	2713700000	82	0.971826	0.967467	0.880822	0.835108	0.83244	0.842031	0.786652	0.890104	0.597467	0.626704	0.62071	0.577556	0.696492	0.691393	0.636115	0.622165	0.42816	0.432367	0.719637	0.56973	0.518479	0.590801	0.574408
UV excision repair protein RAD23 homolog A	P54725-3	P54725-3	RAD23A	-1.31237	0.701681	1.07175	-0.670523	-0.723713	0.933177	biological regulation;catabolic process;cellular catabolic process;cellular macromolecule catabolic process;cellular macromolecule metabolic process;cellular metabolic process;cellular nitrogen compound metabolic process;cellular process;cellular response to stimulus;cellular response to stress;DNA metabolic process;DNA repair;macromolecule catabolic process;macromolecule metabolic process;metabo…	binding;damaged DNA binding;DNA binding;nucleic acid binding;polyubiquitin binding;protein binding;single-stranded DNA binding;small conjugating protein binding;structure-specific DNA binding;ubiquitin binding	cell part;cytoplasm;intracellular organelle part;intracellular part;macromolecular complex;nuclear part;nucleoplasm;organelle part;proteasome complex;protein complex	12.9183	0.000780876	Cluster 4	15	12	1	65.7	58.6	11.6	39.538	0	323.31	17550000000	579	-1.43832	-1.47655	-1.0701	-1.42496	-1.53009	-0.934187	0.731091	0.781785	0.802003	0.746054	0.622765	0.526389	1.07972	1.05245	1.05263	1.03064	1.11297	1.10206	-0.689962	-1.77228	-0.379829	-0.364867	-0.495513
Ubiquitin carboxyl-terminal hydrolase 24	Q9UPU5;A0A0U1RQI9	Q9UPU5	USP24	-1.35737	0.305137	0.459652	0.19684	-1.10109	1.49683	biological regulation;catabolic process;cellular catabolic process;cellular macromolecule catabolic process;cellular macromolecule metabolic process;cellular metabolic process;cellular process;cellular protein metabolic process;macromolecule catabolic process;macromolecule metabolic process;macromolecule modification;metabolic process;modification-dependent macromolecule catabolic process;modific…	catalytic activity;cysteine-type endopeptidase activity;cysteine-type peptidase activity;endopeptidase activity;hydrolase activity;peptidase activity;peptidase activity, acting on L-amino acid peptides;small conjugating protein-specific protease activity;ubiquitin-specific protease activity		20.472	0	Cluster 4	113	113	113	59	59	59	294.36	0	323.31	45722000000	1517	-1.24843	-1.33501	-1.9439	-1.14912	-1.06541	-1.40236	0.242217	0.317666	0.353911	0.29857	0.266966	0.351495	0.35878	0.641965	0.404471	0.459248	0.456298	0.437154	0.0450981	0.0471425	0.296226	0.298019	0.228833
E3 ubiquitin-protein ligase RAD18	Q9NS91;F8WE49;C9J0Q4;F8WFA6;H7C3I2;F8WAZ7;H7C0A5	Q9NS91;F8WE49	RAD18	-1.21257	0.370158	0.327407	0.198939	-1.20363	1.5197	biological regulation;biosynthetic process;cellular biosynthetic process;cellular macromolecule biosynthetic process;cellular macromolecule metabolic process;cellular metabolic process;cellular nitrogen compound metabolic process;cellular process;cellular protein metabolic process;cellular response to stimulus;cellular response to stress;detection of stimulus;DNA biosynthetic process;DNA damage r…	ATPase activity;ATPase activity, coupled;binding;catalytic activity;cation binding;damaged DNA binding;DNA binding;DNA secondary structure binding;DNA-dependent ATPase activity;enzyme binding;hydrolase activity;hydrolase activity, acting on acid anhydrides;hydrolase activity, acting on acid anhydrides, in phosphorus-containing anhydrides;ion binding;ligase activity;metal ion binding;nucleic acid …	cell part;chromatin;chromosomal part;chromosome;intracellular membrane-bounded organelle;intracellular non-membrane-bounded organelle;intracellular organelle;intracellular organelle part;intracellular part;membrane-bounded organelle;non-membrane-bounded organelle;nuclear part;nucleoplasm;nucleus;organelle;organelle part;replication fork;sex chromosome;XY body	17.2329	0	Cluster 4	24	24	24	51.7	51.7	51.7	56.222	0	323.31	7139300000	245	-0.969603	-1.55614	-1.45845	-0.953614	-1.2692	-1.06841	0.344528	0.384002	0.482059	0.474102	0.27002	0.266241	0.317088	0.485188	0.723986	0.432985	0.00402418	0.00117018	-0.0742484	0.0315463	0.408872	0.455714	0.224051
Ubiquitin-40S ribosomal protein S27a;Ubiquitin;40S ribosomal protein S27a;Ubiquitin-60S ribosomal protein L40;Ubiquitin;60S ribosomal protein L40;Polyubiquitin-B;Ubiquitin;Polyubiquitin-C;Ubiquitin	P62979;J3QS39;J3QTR3;F5H6Q2;F5GYU3;F5H2Z3;F5H265;B4DV12;F5H388;F5H747;F5GXK7;J3QKN0;Q5PY61;Q96C32;P62987;P0CG47;P0CG48;M0R1V7;Q49A90;F5GZ39;J3QSA3	P62979;J3QS39;J3QTR3;F5H6Q2;F5GYU3;F5H2Z3;F5H265;B4DV12;F5H388;F5H747;F5GXK7;J3QKN0;Q5PY61;Q96C32;P62987;P0CG47;P0CG48;M0R1V7;Q49A90;F5GZ39;J3QSA3	RPS27A;UBB;UBC;UBA52	-1.57033	0.559766	0.573218	0.461848	-1.12769	1.10319	activation of immune response;activation of innate immune response;activation of MAPK activity;adipose tissue development;alcohol metabolic process;anaphase-promoting complex-dependent proteasomal ubiquitin-dependent protein catabolic process;anatomical structure development;anatomical structure morphogenesis;antigen processing and presentation;antigen processing and presentation of exogenous ant…	binding;cation binding;enzyme binding;ion binding;metal ion binding;protease binding;protein binding;structural constituent of ribosome;structural molecule activity	cell body;cell part;cell projection;cytoplasm;cytoplasmic part;cytoplasmic vesicle membrane;cytoplasmic vesicle part;cytosol;cytosolic large ribosomal subunit;cytosolic small ribosomal subunit;endocytic vesicle membrane;endosomal part;endosome membrane;extracellular membrane-bounded organelle;extracellular organelle;extracellular region part;extracellular vesicular exosome;intracellular membrane-…	34.2498	0	Cluster 4	18	18	8	66.7	66.7	39.1	17.965	0	323.31	2390000000000	3870	-1.54698	-1.49389	-1.49406	-1.57286	-1.71971	-1.5945	0.622658	0.473448	0.568847	0.561158	0.580725	0.551761	0.609824	0.598033	0.527973	0.553202	0.562406	0.587869	0.493729	0.527873	0.493507	0.356723	0.437488
Lys-63-specific deubiquitinase BRCC36	P46736-2;P46736;P46736-3;H9KVA9;A0A087WZR3;A0A0D9SF50;P46736-5;P46736-4;X6RJS7;A0A0A0MS96	P46736-2;P46736;P46736-3;H9KVA9;A0A087WZR3;A0A0D9SF50;P46736-5;P46736-4;X6RJS7	BRCC3	-1.33394	0.262754	0.759748	0.23782	-1.1495	1.22312	biological regulation;cell cycle checkpoint;cellular component organization;cellular component organization at cellular level;cellular component organization or biogenesis;cellular component organization or biogenesis at cellular level;cellular macromolecule metabolic process;cellular metabolic process;cellular nitrogen compound metabolic process;cellular process;cellular protein metabolic proces…	binding;catalytic activity;cation binding;cysteine-type peptidase activity;enzyme regulator activity;hydrolase activity;ion binding;metal ion binding;metallopeptidase activity;peptidase activity;peptidase activity, acting on L-amino acid peptides;polyubiquitin binding;protein binding;small conjugating protein binding;small conjugating protein-specific protease activity;ubiquitin binding;ubiquitin…	BRCA1-A complex;BRISC complex;cell part;intracellular membrane-bounded organelle;intracellular organelle;intracellular organelle part;intracellular part;macromolecular complex;membrane-bounded organelle;nuclear part;nuclear ubiquitin ligase complex;nucleoplasm;nucleus;organelle;organelle part;protein complex;ubiquitin ligase complex	13.9445	0.000992593	Cluster 4	21	21	21	88.7	88.7	88.7	33.149	0	323.31	38050000000	553	-1.54576	-1.35414	-1.39965	-1.1842	-1.09696	-1.42292	0.301976	0.258741	0.369395	0.306587	0.104781	0.235042	0.660936	0.778845	0.814729	0.740585	0.769564	0.793829	0.0318381	-0.0614186	0.398204	0.356239	0.337839
BRCA1-A complex subunit BRE	Q9NXR7;Q9NXR7-4;Q9NXR7-3;Q9NXR7-1;F8W733;C9J2G0;A0A075B7D2	Q9NXR7;Q9NXR7-4;Q9NXR7-3;Q9NXR7-1;F8W733	BRE	-1.586	0.266451	0.746874	0.236757	-0.903774	1.23969	apoptosis;biological regulation;cell cycle checkpoint;cell death;cellular component organization;cellular component organization at cellular level;cellular component organization or biogenesis;cellular component organization or biogenesis at cellular level;cellular macromolecule metabolic process;cellular metabolic process;cellular nitrogen compound metabolic process;cellular process;cellular res…	binding;cytokine receptor binding;peptide binding;peroxisome targeting sequence binding;polyubiquitin binding;protein binding;receptor binding;signal sequence binding;small conjugating protein binding;tumor necrosis factor receptor binding;tumor necrosis factor receptor superfamily binding;ubiquitin binding	BRCA1-A complex;BRISC complex;cell part;cytoplasm;intracellular membrane-bounded organelle;intracellular organelle;intracellular organelle part;intracellular part;macromolecular complex;membrane-bounded organelle;nuclear part;nuclear ubiquitin ligase complex;nucleus;organelle;organelle part;protein complex;ubiquitin ligase complex	18.1325	0	Cluster 4	16	16	16	51.7	51.7	51.7	43.551	0	323.31	16647000000	389	-2.09501	-1.13859	-1.20661	-1.40222	-1.31371	-2.35987	0.159356	0.205765	0.323676	0.326349	0.292886	0.290672	0.642008	0.623518	0.727804	0.802556	0.801635	0.883724	-0.0178955	-0.0329437	0.426362	0.437133	0.275131
BRISC and BRCA1-A complex member 1	Q9NWV8;J3KQS6;M0R0I0;M0R2K3;M0R3F4;M0R2A4;M0R193;M0R2I2;Q9NWV8-3;Q9NWV8-2;M0QYV1;M0QXG9;M0R3H9	Q9NWV8;J3KQS6;M0R0I0;M0R2K3;M0R3F4;M0R2A4;M0R193	BABAM1	-1.52091	0.298548	0.737311	0.240049	-0.985163	1.23016	biological regulation;cell cycle checkpoint;cellular component organization;cellular component organization at cellular level;cellular component organization or biogenesis;cellular component organization or biogenesis at cellular level;cellular macromolecule metabolic process;cellular metabolic process;cellular nitrogen compound metabolic process;cellular process;cellular protein metabolic proces…		BRCA1-A complex;BRISC complex;cell part;cytoplasm;intracellular membrane-bounded organelle;intracellular organelle;intracellular organelle part;intracellular part;macromolecular complex;membrane-bounded organelle;nuclear part;nucleoplasm;nucleus;organelle;organelle part;protein complex	16.7482	0.00010582	Cluster 4	15	15	15	68.7	68.7	68.7	36.56	0	323.31	8397700000	354	-1.38315	-1.87644	-1.39972	-1.85754	-1.5011	-1.10749	0.330258	0.14264	0.378887	0.355711	0.284419	0.299371	0.702136	0.757218	0.779286	0.749157	0.778853	0.657218	0.0947557	-0.12142	0.261192	0.480024	0.378274
E3 ubiquitin-protein ligase HECTD1	Q9ULT8	Q9ULT8	HECTD1	-1.22288	0.326121	0.961861	-0.221282	-1.12746	1.28364	anatomical structure formation involved in morphogenesis;cellular macromolecule metabolic process;cellular metabolic process;cellular process;cellular protein metabolic process;developmental process;macromolecule metabolic process;macromolecule modification;metabolic process;neural tube closure;primary metabolic process;protein metabolic process;protein modification by small protein conjugation;p…	acid-amino acid ligase activity;binding;catalytic activity;cation binding;ion binding;ligase activity;ligase activity, forming carbon-nitrogen bonds;metal ion binding;small conjugating protein ligase activity;ubiquitin-protein ligase activity	cell part;cytoplasm;intracellular membrane-bounded organelle;intracellular organelle;intracellular part;membrane-bounded organelle;nucleus;organelle	16.8892	0	Cluster 4	104	104	0	53.9	53.9	0	289.38	0	323.31	24361000000	1128	-1.18341	-0.913577	-1.24665	-1.51693	-1.04726	-1.42945	0.3212	0.242428	0.410868	0.402935	0.387244	0.192048	0.879182	0.876539	1.06249	0.93129	0.971901	1.04976	-0.298844	-1.3289	0.146873	0.0564773	0.125222
Ran-binding protein 10	R4GMX8;Q6VN20-3;A0A0D9SEU5;Q6VN20;Q6VN20-2;R4GN91;R4GNA3;R4GMX7	R4GMX8;Q6VN20-3;A0A0D9SEU5;Q6VN20;Q6VN20-2	RANBP10	-0.75171	-0.106637	-0.146671	0.516368	-1.24216	1.73081	cellular component organization;cellular component organization at cellular level;cellular component organization or biogenesis;cellular component organization or biogenesis at cellular level;cellular process;cytoskeleton organization;microtubule cytoskeleton organization;microtubule-based process;organelle organization	enzyme regulator activity;GTPase regulator activity;guanyl-nucleotide exchange factor activity;nucleoside-triphosphatase regulator activity;Ran guanyl-nucleotide exchange factor activity;Ras guanyl-nucleotide exchange factor activity;small GTPase regulator activity	cell part;cytoplasmic microtubule;cytoplasmic part;cytoskeletal part;cytosol;intracellular membrane-bounded organelle;intracellular organelle;intracellular organelle part;intracellular part;macromolecular complex;membrane-bounded organelle;microtubule;nucleus;organelle;organelle part;protein complex	15.3395	0.000787645	Cluster 5	19	17	17	49.4	44.2	44.2	70.484	0	323.31	1782400000	137	-0.318016	-0.255711	-1.18228	-0.394136	-1.48311	-0.877016	-0.0816075	0.0212098	-0.159064	-0.105396	-0.158986	-0.155977	0.156124	0.0585554	-0.67644	-0.0243051	-0.480946	0.0869863	0.522962	0.695472	0.557373	0.538299	0.337337
Ran-binding protein 9	Q96S59;Q96S59-2;Q96S59-3	Q96S59;Q96S59-2;Q96S59-3	RANBP9	-0.541567	-0.30288	-0.175014	0.448325	-1.21795	1.78909	axon guidance;biological regulation;cellular component assembly;cellular component organization;cellular component organization at cellular level;cellular component organization or biogenesis;cellular component organization or biogenesis at cellular level;cellular process;chemotaxis;cytoskeleton organization;locomotion;macromolecular complex assembly;macromolecular complex subunit organization;mi…	binding;enzyme binding;GTPase binding;protein binding;Ran GTPase binding;Ras GTPase binding;small GTPase binding	cell part;cytoplasmic part;cytoskeletal part;cytosol;intracellular membrane-bounded organelle;intracellular organelle;intracellular organelle part;intracellular part;macromolecular complex;membrane-bounded organelle;microtubule associated complex;nucleus;organelle;organelle part;protein complex	13.9606	0.000768627	Cluster 5	22	22	20	44.6	44.6	39.9	77.846	0	323.31	10815000000	297	-0.270879	-0.267427	-0.456835	-0.559893	-0.497924	-1.19645	-0.123584	-0.148337	-0.256763	-0.488136	-0.332289	-0.468168	-0.0587006	-0.13424	-0.035156	0.00130489	-0.236334	-0.586956	0.523969	0.620506	0.477433	0.528415	0.308336
E3 ubiquitin-protein ligase HUWE1	Q7Z6Z7-2	Q7Z6Z7-2	HUWE1	-0.457356	0.420224	0.640885	0.198777	-1.90264	1.1001	base-excision repair;cell differentiation;cellular component organization;cellular component organization at cellular level;cellular component organization or biogenesis;cellular component organization or biogenesis at cellular level;cellular developmental process;cellular macromolecule metabolic process;cellular metabolic process;cellular nitrogen compound metabolic process;cellular process;cell…	acid-amino acid ligase activity;binding;catalytic activity;DNA binding;ligase activity;ligase activity, forming carbon-nitrogen bonds;nucleic acid binding;small conjugating protein ligase activity;ubiquitin-protein ligase activity	cell part;cytoplasm;extracellular membrane-bounded organelle;extracellular organelle;extracellular region part;extracellular vesicular exosome;intracellular membrane-bounded organelle;intracellular organelle;intracellular organelle part;intracellular part;membrane;membrane-bounded organelle;membrane-bounded vesicle;nuclear part;nucleoplasm;nucleus;organelle;organelle part;vesicle	21.4703	0	Cluster 5	198	198	1	62.2	62.2	0.6	480.19	0	323.31	291000000000	6588	-0.618664	-0.601754	-0.301002	-0.323014	-0.453476	-0.446225	0.430585	0.418101	0.390224	0.383647	0.458926	0.439861	0.626582	0.646055	0.591236	0.598207	0.686274	0.696959	0.181847	0.215683	0.201251	0.195623	0.214471
Ubiquitin carboxyl-terminal hydrolase isozyme L5;Ubiquitin carboxyl-terminal hydrolase	Q9Y5K5;Q5LJA9;H0Y6Y4;H0Y4E0	Q9Y5K5;Q5LJA9;H0Y6Y4;H0Y4E0	UCHL5	-0.788542	-0.252777	0.648285	-0.79239	-0.607077	1.7925	anatomical structure development;anatomical structure morphogenesis;biological regulation;biosynthetic process;catabolic process;cell surface receptor linked signaling pathway;cellular biosynthetic process;cellular catabolic process;cellular macromolecule biosynthetic process;cellular macromolecule catabolic process;cellular macromolecule metabolic process;cellular metabolic process;cellular nitr…	binding;catalytic activity;cysteine-type peptidase activity;endopeptidase inhibitor activity;endopeptidase regulator activity;enzyme inhibitor activity;enzyme regulator activity;exopeptidase activity;hydrolase activity;omega peptidase activity;peptidase activity;peptidase activity, acting on L-amino acid peptides;peptidase inhibitor activity;peptidase regulator activity;proteasome binding;protein…	cell part;chromatin remodeling complex;chromosomal part;cytoplasmic part;cytosol;DNA helicase complex;Ino80 complex;intracellular;intracellular membrane-bounded organelle;intracellular organelle;intracellular organelle part;intracellular part;macromolecular complex;membrane-bounded organelle;nuclear chromosome part;nuclear part;nucleus;organelle;organelle part;proteasome complex;protein complex	14.1394	0		18	18	1	78.4	78.4	7.9	37.606	0	323.31	5355500000	180	-0.991156	-0.888588	-0.867998	-0.509284	-0.637501	-0.836726	0.415532	-0.0903106	-0.445918	-0.688754	-0.352223	-0.354986	0.99286	0.919499	0.583223	0.8342	0.386653	0.173273	-0.263638	-0.981214	-0.848917	-1.23357	-0.574229
Ubiquitin carboxyl-terminal hydrolase 13	Q92995;Q92995-2;H7C5J3;H7C502	Q92995;Q92995-2	USP13	-0.782061	0.133383	0.435012	-0.73328	-0.878005	1.82495	autophagy;biological regulation;catabolic process;cell differentiation;cell proliferation;cellular catabolic process;cellular developmental process;cellular macromolecule catabolic process;cellular macromolecule metabolic process;cellular metabolic process;cellular process;cellular protein metabolic process;developmental process;macromolecule catabolic process;macromolecule metabolic process;macr…	binding;catalytic activity;cation binding;cysteine-type endopeptidase activity;cysteine-type peptidase activity;endopeptidase activity;enzyme binding;exopeptidase activity;hydrolase activity;ion binding;metal ion binding;omega peptidase activity;peptidase activity;peptidase activity, acting on L-amino acid peptides;protein binding;small conjugating protein binding;small conjugating protein-specif…	cell part;cytoplasmic part;intracellular membrane-bounded organelle;intracellular organelle;intracellular part;lysosome;lytic vacuole;membrane-bounded organelle;organelle;vacuole	16.215	0		39	37	37	67.9	66.6	66.6	97.326	0	323.31	12406000000	410	-0.967051	-0.663529	-0.540246	-0.610576	-0.332424	-1.57854	0.131876	0.00299397	0.288303	0.325103	0.0363878	0.0156314	0.560217	0.395742	0.587863	0.577873	0.200491	0.287885	-0.629839	-0.528963	-0.943041	-0.501471	-0.787682
UV excision repair protein RAD23 homolog B	P54727;P54727-2;Q5W0S5;Q5W0S4;H0Y579	P54727;P54727-2	RAD23B	-0.999036	-0.352124	1.18804	-1.06642	-0.188947	1.41849	biological regulation;catabolic process;cellular catabolic process;cellular component organization;cellular component organization at cellular level;cellular component organization or biogenesis;cellular component organization or biogenesis at cellular level;cellular macromolecule catabolic process;cellular macromolecule metabolic process;cellular metabolic process;cellular nitrogen compound meta…	binding;damaged DNA binding;DNA binding;nucleic acid binding;polyubiquitin binding;protein binding;single-stranded DNA binding;small conjugating protein binding;structure-specific DNA binding;ubiquitin binding	cell part;cytoplasm;intracellular membrane-bounded organelle;intracellular organelle;intracellular organelle part;intracellular part;macromolecular complex;membrane-bounded organelle;nuclear part;nucleoplasm;nucleotide-excision repair complex;nucleus;organelle;organelle part;proteasome complex;protein complex;XPC complex	23.9112	0		18	18	15	61.4	61.4	59.4	43.171	0	323.31	31732000000	583	-0.970569	-0.941812	-1.37776	-1.17911	-0.669469	-0.855495	-0.248419	-0.252764	-0.258978	-0.342416	-0.513376	-0.496789	1.31327	1.25115	1.1231	1.11104	1.2029	1.12679	-0.89186	-0.8565	-1.07468	-0.96196	-1.1713
[truncated: 13 more columns]
