# Supplementary material for: Site-specific ubiquitylation acts as a regulator of linker histone H1
Source: Nat Commun. 2021 Jun 9;12:3497. doi: 10.1038/s41467-021-23636-5 (PMC8190259; doi:10.1038/s41467-021-23636-5)
Supplement: Supplementary file 4 — Supplementary Data 2 [file 41467_2021_23636_MOESM4_ESM.xlsx]

## Sheet: H1.2_SIRT1
XL-MS data for H1.2: SIRT1 (related to Fig. 3D)
Crosslinked peptides	Protein 1	Protein 2	XL type	Position 1	Position 2	deltaS	ld-score	FDR	Replicate
AAGGATPKK-KPAAATVTK-a8-b1	H1.2	H1.2	intra-protein xl	158	170	0.92	39.77	0	A
AAGGATPKK-KPAAATVTK-a8-b1	H1.2	H1.2	intra-protein xl	158	170	0.91	32.52	0.007	B
AAGGATPKK-KPAAATVTK-a8-b1	H1.2	H1.2	intra-protein xl	158	170	0.9	35.42	0.015	C
AAGGATPKK-VAKEQISR-a8-b3	H1.2	SIRT1	inter-protein xl	158	552	0.85	33.12	0	A
AAGGATPKK-VAKEQISR-a8-b3	H1.2	SIRT1	inter-protein xl	158	552	0.78	39.8	0	B
AAGGATPKK-VAKEQISR-a8-b3	H1.2	SIRT1	inter-protein xl	158	552	0.85	41.2	0	C
AAKPKVVKPK-SAAKAVKPK-a5-b4	H1.2	H1.2	intra-protein xl	211	201	0	38.51	0	A
AAKPKVVKPK-SAAKAVKPK-a5-b4	H1.2	H1.2	intra-protein xl	211	201	0.73	43.61	0	B
AAKPKVVKPK-SAAKAVKPK-a5-b4	H1.2	H1.2	intra-protein xl	211	201	0.76	37.17	0.015	C
AASGEAKPK-AVAASKER-a7-b6	H1.2	H1.2	intra-protein xl	127	62	0	37.74	0	A
AASGEAKPK-AVAASKER-a7-b6	H1.2	H1.2	intra-protein xl	127	62	0	40.53	0	B
AASGEAKPK-AVAASKER-a7-b6	H1.2	H1.2	intra-protein xl	127	62	0	40.5	0	C
AASGEAKPKVK-AVAASKER-a7-b6	H1.2	H1.2	intra-protein xl	127	62	0.45	30.51	0.026	C
AASGEAKPKVK-KPVGAAK-a7-b1	H1.2	H1.2	intra-protein xl	127	140	0	32.76	0	A
AASGEAKPKVK-KPVGAAK-a7-b1	H1.2	H1.2	intra-protein xl	127	140	0	30.34	0.007	B
AASGEAKPKVK-KPVGAAK-a7-b1	H1.2	H1.2	intra-protein xl	127	140	0	30.77	0.026	C
AASGEAKPKVK-VAKEQISR-a7-b3	H1.2	SIRT1	inter-protein xl	127	552	0.52	38.64	0	A
AASGEAKPKVK-VAKEQISR-a7-b3	H1.2	SIRT1	inter-protein xl	127	552	0	33.67	0	B
AASGEAKPKVK-VAKEQISR-a7-b3	H1.2	SIRT1	inter-protein xl	127	552	0	39.67	0	C
AGGTKPKKPVGAAK-KAAGGATPK-a8-b1	H1.2	H1.2	intra-protein xl	140	150	0.87	35.8	0	B
AKKPAAATVTKK-VAKSPK-a11-b3	H1.2	H1.2	intra-protein xl	178	182	0.81	38.23	0	A
ALAAAGYDVEKNNSR-AVAASKER-a11-b6	H1.2	H1.2	intra-protein xl	85	62	0	36.23	0	A
ALAAAGYDVEKNNSR-AVAASKER-a11-b6	H1.2	H1.2	intra-protein xl	85	62	0	38.6	0	B
ALAAAGYDVEKNNSR-AVAASKER-a11-b6	H1.2	H1.2	intra-protein xl	85	62	0	39.52	0	C
ALAAAGYDVEKNNSR-KAGGTPR-a11-b1	H1.2	H1.2	intra-protein xl	85	37	0	38.17	0	A
ALAAAGYDVEKNNSR-KAGGTPR-a11-b1	H1.2	H1.2	intra-protein xl	85	37	0	39.3	0	B
ALAAAGYDVEKNNSR-KAGGTPR-a11-b1	H1.2	H1.2	intra-protein xl	85	37	0	38.22	0	C
ALAAAGYDVEKNNSR-KASGPPVSELITK-a11-b1	H1.2	H1.2	intra-protein xl	85	44	0.29	38.83	0	A
ALAAAGYDVEKNNSR-KASGPPVSELITK-a11-b1	H1.2	H1.2	intra-protein xl	85	44	0.2	35.78	0	B
ALAAAGYDVEKNNSR-KASGPPVSELITK-a11-b1	H1.2	H1.2	intra-protein xl	85	44	0.19	35.7	0.015	C
ALAAAGYDVEKNNSR-NVGSSTGEKNER-a11-b9	H1.2	SIRT1	inter-protein xl	85	532	0	34.59	0	A
ALAAAGYDVEKNNSR-NVGSSTGEKNER-a11-b9	H1.2	SIRT1	inter-protein xl	85	532	0	33.89	0	B
ALAAAGYDVEKNNSR-NVGSSTGEKNER-a11-b9	H1.2	SIRT1	inter-protein xl	85	532	0	36.76	0	C
ALAAAGYDVEKNNSR-SGVSLAALKK-a11-b9	H1.2	H1.2	intra-protein xl	85	73	0.64	40.89	0	A
ALAAAGYDVEKNNSR-SGVSLAALKK-a11-b9	H1.2	H1.2	intra-protein xl	85	73	0.66	43.35	0	B
ALAAAGYDVEKNNSR-SGVSLAALKK-a11-b9	H1.2	H1.2	intra-protein xl	85	73	0.64	39.69	0	C
AVAASKER-VAKEQISR-a6-b3	H1.2	SIRT1	inter-protein xl	62	552	0.75	34.27	0	A
AVAASKER-VAKEQISR-a6-b3	H1.2	SIRT1	inter-protein xl	62	552	0.85	32.83	0	B
AVAASKER-VAKEQISR-a6-b3	H1.2	SIRT1	inter-protein xl	62	552	0.83	35.1	0	C
FAKEIYPGQFQPSLCHK-KCWPNR-a3-b1	SIRT1	SIRT1	intra-protein xl	236	544	0.87	31.52	0	A
FAKEIYPGQFQPSLCHK-KCWPNR-a3-b1	SIRT1	SIRT1	intra-protein xl	236	544	0.87	34.6	0	B
FAKEIYPGQFQPSLCHK-KCWPNR-a3-b1	SIRT1	SIRT1	intra-protein xl	236	544	0.88	35.11	0.015	C
FAKEIYPGQFQPSLCHK-LSEITEKPPR-a3-b7	SIRT1	SIRT1	intra-protein xl	236	435	0	39.32	0	A
FAKEIYPGQFQPSLCHK-LSEITEKPPR-a3-b7	SIRT1	SIRT1	intra-protein xl	236	435	0.22	34.48	0	B
FAKEIYPGQFQPSLCHK-LSEITEKPPR-a3-b7	SIRT1	SIRT1	intra-protein xl	236	435	0	36.31	0.015	C
FAKEIYPGQFQPSLCHK-VAKEQISR-a3-b3	SIRT1	SIRT1	intra-protein xl	236	552	0.17	35.94	0	A
FAKEIYPGQFQPSLCHK-VAKEQISR-a3-b3	SIRT1	SIRT1	intra-protein xl	236	552	0.31	37.08	0	B
FAKEIYPGQFQPSLCHK-VAKEQISR-a3-b3	SIRT1	SIRT1	intra-protein xl	236	552	0.31	34.91	0.015	C
FAKEIYPGQFQPSLCHK-YKVDCEAVR-a3-b2	SIRT1	SIRT1	intra-protein xl	236	299	0.27	35.59	0	A
FAKEIYPGQFQPSLCHK-YKVDCEAVR-a3-b2	SIRT1	SIRT1	intra-protein xl	236	299	0.16	35.87	0	B
FAKEIYPGQFQPSLCHK-YKVDCEAVR-a3-b2	SIRT1	SIRT1	intra-protein xl	236	299	0.15	30.04	0.026	C
FIALSDKEGKLLR-LLQECKK-a10-b6	SIRT1	SIRT1	intra-protein xl	260	176	0.73	36.28	0	A
FIALSDKEGKLLR-LLQECKK-a10-b6	SIRT1	SIRT1	intra-protein xl	260	176	0.79	35.4	0	B
FIALSDKEGKLLR-LLQECKK-a10-b6	SIRT1	SIRT1	intra-protein xl	260	176	0	38.24	0	C
FIALSDKEGKLLR-LSEITEKPPR-a7-b7	SIRT1	SIRT1	intra-protein xl	257	435	0.46	37.49	0	A
FIALSDKEGKLLR-VAKEQISR-a7-b3	SIRT1	SIRT1	intra-protein xl	257	552	0.49	34.73	0	A
FIALSDKEGK-LSEITEKPPR-a7-b7	SIRT1	SIRT1	intra-protein xl	257	435	0	36.56	0	A
FIALSDKEGK-LSEITEKPPR-a7-b7	SIRT1	SIRT1	intra-protein xl	257	435	0	38.14	0	B
FIALSDKEGK-LSEITEKPPR-a7-b7	SIRT1	SIRT1	intra-protein xl	257	435	0.7	35.59	0.015	C
FIALSDKEGK-VAKEQISR-a7-b3	SIRT1	SIRT1	intra-protein xl	257	552	0.77	34.08	0	A
FIALSDKEGK-VAKEQISR-a7-b3	SIRT1	SIRT1	intra-protein xl	257	552	0.69	35.48	0	B
FIALSDKEGK-VAKEQISR-a7-b3	SIRT1	SIRT1	intra-protein xl	257	552	0.72	31.76	0.024	C
GCMEEKPQEVQTSR-AVAASKER-a6-b6	SIRT1	H1.2	inter-protein xl	500	62	0	37.12	0	A
GCMEEKPQEVQTSR-AVAASKER-a6-b6	SIRT1	H1.2	inter-protein xl	500	62	0	33.49	0	B
GCMEEKPQEVQTSR-AVAASKER-a6-b6	SIRT1	H1.2	inter-protein xl	500	62	0	37.12	0	C
GCMEEKPQEVQTSR-KCWPNR-a6-b1	SIRT1	SIRT1	intra-protein xl	500	544	0.76	39.15	0	A
GCMEEKPQEVQTSR-KCWPNR-a6-b1	SIRT1	SIRT1	intra-protein xl	500	544	0	40.12	0	B
GCMEEKPQEVQTSR-KCWPNR-a6-b1	SIRT1	SIRT1	intra-protein xl	500	544	0	37.27	0.015	C
GCMEEKPQEVQTSR-LGGEYAKLCCNPVK-a6-b7	SIRT1	SIRT1	intra-protein xl	500	421	0	32.09	0	A
GCMEEKPQEVQTSR-LGGEYAKLCCNPVK-a6-b7	SIRT1	SIRT1	intra-protein xl	500	421	0	36.01	0	B
GCMEEKPQEVQTSR-LGGEYAKLCCNPVK-a6-b7	SIRT1	SIRT1	intra-protein xl	500	421	0	32.68	0.024	C
GCMEEKPQEVQTSR-LSEITEKPPR-a6-b7	SIRT1	SIRT1	intra-protein xl	500	435	0	37.83	0	A
GCMEEKPQEVQTSR-LSEITEKPPR-a6-b7	SIRT1	SIRT1	intra-protein xl	500	435	0	45.55	0	B
GCMEEKPQEVQTSR-LSEITEKPPR-a6-b7	SIRT1	SIRT1	intra-protein xl	500	435	0	40.95	0	C
GCMEEKPQEVQTSR-NVGSSTGEKNER-a6-b9	SIRT1	SIRT1	intra-protein xl	500	532	0	33.97	0	A
GCMEEKPQEVQTSR-NVGSSTGEKNER-a6-b9	SIRT1	SIRT1	intra-protein xl	500	532	0	36.76	0	B
GCMEEKPQEVQTSR-NVGSSTGEKNER-a6-b9	SIRT1	SIRT1	intra-protein xl	500	532	0	31.86	0.024	C
GCMEEKPQEVQTSR-VAKEQISR-a6-b3	SIRT1	SIRT1	intra-protein xl	500	552	0.78	39.66	0	A
GCMEEKPQEVQTSR-VAKEQISR-a6-b3	SIRT1	SIRT1	intra-protein xl	500	552	0	40.99	0	B
GCMEEKPQEVQTSR-VAKEQISR-a6-b3	SIRT1	SIRT1	intra-protein xl	500	552	0	40.35	0	C
GCMEEKPQEVQTSR-YKVDCEAVR-a6-b2	SIRT1	SIRT1	intra-protein xl	500	299	0	34.33	0	A
GCMEEKPQEVQTSR-YKVDCEAVR-a6-b2	SIRT1	SIRT1	intra-protein xl	500	299	0	36.4	0	B
GCMEEKPQEVQTSR-YKVDCEAVR-a6-b2	SIRT1	SIRT1	intra-protein xl	500	299	0	37.56	0.015	C
GTGASGSFKLNK-AVAASKER-a9-b6	H1.2	H1.2	intra-protein xl	116	62	0.55	42.67	0	A
GTGASGSFKLNK-AVAASKER-a9-b6	H1.2	H1.2	intra-protein xl	116	62	0.64	39.93	0	B
GTGASGSFKLNK-AVAASKER-a9-b6	H1.2	H1.2	intra-protein xl	116	62	0.64	40.3	0	C
GTGASGSFKLNK-KAASGEAKPK-a9-b1	H1.2	H1.2	intra-protein xl	116	120	0.84	34.79	0	A
GTGASGSFKLNK-KAASGEAKPK-a9-b1	H1.2	H1.2	intra-protein xl	116	120	0.92	36.37	0	B
GTGASGSFKLNK-KAASGEAKPK-a9-b1	H1.2	H1.2	intra-protein xl	116	120	0.94	36.39	0.015	C
KAAGGATPK-KPVGAAK-a1-b1	H1.2	H1.2	intra-protein xl	150	140	0.51	37.36	0	A
KAAGGATPK-KPVGAAK-a1-b1	H1.2	H1.2	intra-protein xl	150	140	0.69	40.19	0	B
KAAGGATPK-KPVGAAK-a1-b1	H1.2	H1.2	intra-protein xl	150	140	0.74	36.9	0.015	C
KAAGGATPK-VAKEQISR-a1-b3	H1.2	SIRT1	inter-protein xl	150	552	0.86	30.81	0	A
KAAGGATPK-VAKEQISR-a1-b3	H1.2	SIRT1	inter-protein xl	150	552	0.94	41.13	0	B
KAAGGATPK-VAKEQISR-a1-b3	H1.2	SIRT1	inter-protein xl	150	552	0.57	34.1	0	C
KAGGTKPK-VAKEQISR-a1-b3	H1.2	SIRT1	inter-protein xl	132	552	0.42	32.17	0	A
KAGGTKPK-VAKEQISR-a1-b3	H1.2	SIRT1	inter-protein xl	132	552	0	31.9	0	B
KAGGTKPK-VAKEQISR-a1-b3	H1.2	SIRT1	inter-protein xl	132	552	0	36.93	0	C
KALAAAGYDVEK-AVAASKER-a1-b6	H1.2	H1.2	intra-protein xl	74	62	0	41.04	0	A
KALAAAGYDVEK-AVAASKER-a1-b6	H1.2	H1.2	intra-protein xl	74	62	0	43.1	0	B
KALAAAGYDVEK-AVAASKER-a1-b6	H1.2	H1.2	intra-protein xl	74	62	0.5	41.02	0	C
KALAAAGYDVEK-VAKEQISR-a1-b3	H1.2	SIRT1	inter-protein xl	74	552	0.28	33.6	0	A
KALAAAGYDVEK-VAKEQISR-a1-b3	H1.2	SIRT1	inter-protein xl	74	552	0	38.02	0	B
KALAAAGYDVEK-VAKEQISR-a1-b3	H1.2	SIRT1	inter-protein xl	74	552	0.44	35.4	0	C
KASGPPVSELITK-AVAASKER-a1-b6	H1.2	H1.2	intra-protein xl	44	62	0.14	38.75	0	A
KASGPPVSELITK-AVAASKER-a1-b6	H1.2	H1.2	intra-protein xl	44	62	0.13	36.74	0	B
KASGPPVSELITK-AVAASKER-a1-b6	H1.2	H1.2	intra-protein xl	44	62	0.22	35.24	0.015	C
KASGPPVSELITKAVAASK-KAGGTPR-a13-b1	H1.2	H1.2	intra-protein xl	56	37	0.46	34.96	0	A
KASGPPVSELITKAVAASK-KAGGTPR-a13-b1	H1.2	H1.2	intra-protein xl	56	37	0.44	34.35	0	B
KASGPPVSELITKAVAASK-KAGGTPR-a13-b1	H1.2	H1.2	intra-protein xl	56	37	0.4	32.33	0.024	C
KASGPPVSELITK-IKLGLK-a1-b2	H1.2	H1.2	intra-protein xl	44	91	0	36.08	0	A
KASGPPVSELITK-IKLGLK-a1-b2	H1.2	H1.2	intra-protein xl	44	91	0	36.39	0	B
KASGPPVSELITK-IKLGLK-a1-b2	H1.2	H1.2	intra-protein xl	44	91	0.24	34.62	0.015	C
KASGPPVSELITK-KDINTIEDAVK-a1-b1	H1.2	SIRT1	inter-protein xl	44	160	0	30.91	0	A
KASGPPVSELITK-KDINTIEDAVK-a1-b1	H1.2	SIRT1	inter-protein xl	44	160	0	35.69	0	B
KASGPPVSELITK-KDINTIEDAVK-a1-b1	H1.2	SIRT1	inter-protein xl	44	160	0	31.88	0	C
KASGPPVSELITK-RKDINTIEDAVK-a1-b2	H1.2	SIRT1	inter-protein xl	44	160	0.89	31	0	B
KASGPPVSELITK-RKDINTIEDAVK-a1-b2	H1.2	SIRT1	inter-protein xl	44	160	0.87	33.99	0	C
KASGPPVSELITK-VAKEQISR-a1-b3	H1.2	SIRT1	inter-protein xl	44	552	0.3	34.12	0	A
KASGPPVSELITK-VAKEQISR-a1-b3	H1.2	SIRT1	inter-protein xl	44	552	0	39.69	0	B
KASGPPVSELITK-VAKEQISR-a1-b3	H1.2	SIRT1	inter-protein xl	44	552	0	32.92	0	C
KDINTIEDAVK-KCWPNR-a1-b1	SIRT1	SIRT1	intra-protein xl	160	544	0	45.58	0	A
KDINTIEDAVK-KCWPNR-a1-b1	SIRT1	SIRT1	intra-protein xl	160	544	0	44.79	0	B
KDINTIEDAVK-KCWPNR-a1-b1	SIRT1	SIRT1	intra-protein xl	160	544	0	43.13	0	C
KDINTIEDAVK-LLQECKK-a1-b6	SIRT1	SIRT1	intra-protein xl	160	176	0.25	45.42	0	A
KDINTIEDAVK-LLQECKK-a1-b6	SIRT1	SIRT1	intra-protein xl	160	176	0	41.91	0	B
KDINTIEDAVK-LLQECKK-a1-b6	SIRT1	SIRT1	intra-protein xl	160	176	0.32	39.21	0	C
KDINTIEDAVK-LSEITEKPPR-a1-b7	SIRT1	SIRT1	intra-protein xl	160	435	0	40.93	0	A
KDINTIEDAVK-LSEITEKPPR-a1-b7	SIRT1	SIRT1	intra-protein xl	160	435	0	48.75	0	B
KDINTIEDAVK-LSEITEKPPR-a1-b7	SIRT1	SIRT1	intra-protein xl	160	435	0	38.53	0	C
KDINTIEDAVK-VAKEQISR-a1-b3	SIRT1	SIRT1	intra-protein xl	160	552	0	38.99	0	A
KDINTIEDAVK-VAKEQISR-a1-b3	SIRT1	SIRT1	intra-protein xl	160	552	0	37.66	0	B
KDINTIEDAVK-VAKEQISR-a1-b3	SIRT1	SIRT1	intra-protein xl	160	552	0.76	38.23	0	C
KDINTIEDAVK-YKVDCEAVR-a1-b2	SIRT1	SIRT1	intra-protein xl	160	299	0.07	36.19	0	A
KDINTIEDAVK-YKVDCEAVR-a1-b2	SIRT1	SIRT1	intra-protein xl	160	299	0	38.37	0	B
KDINTIEDAVK-YKVDCEAVR-a1-b2	SIRT1	SIRT1	intra-protein xl	160	299	0.17	42.28	0	C
KPAAATVTKK-VAKSPK-a9-b3	H1.2	H1.2	intra-protein xl	178	182	0.89	39.31	0	A
KPAAATVTKK-VAKSPK-a9-b3	H1.2	H1.2	intra-protein xl	178	182	0.9	37.97	0	B
KPAAATVTKK-VAKSPK-a9-b3	H1.2	H1.2	intra-protein xl	178	182	0.89	39.45	0	C
LCCNPVKLSEITEKPPR-FIALSDKEGK-a7-b7	SIRT1	SIRT1	intra-protein xl	428	257	0.57	30.01	0	A
LCCNPVKLSEITEKPPR-FIALSDKEGK-a7-b7	SIRT1	SIRT1	intra-protein xl	428	257	0.48	33.81	0	B
LCCNPVKLSEITEKPPR-FIALSDKEGK-a7-b7	SIRT1	SIRT1	intra-protein xl	428	257	0.75	32.37	0.024	C
LCCNPVKLSEITEKPPR-KCWPNR-a7-b1	SIRT1	SIRT1	intra-protein xl	428	544	0.71	39.09	0	A
LCCNPVKLSEITEKPPR-KCWPNR-a7-b1	SIRT1	SIRT1	intra-protein xl	428	544	0	33.9	0	B
LCCNPVKLSEITEKPPR-KCWPNR-a7-b1	SIRT1	SIRT1	intra-protein xl	428	544	0	39.13	0	C
LCCNPVKLSEITEKPPR-VAKEQISR-a7-b3	SIRT1	SIRT1	intra-protein xl	428	552	0	37.7	0	A
LCCNPVKLSEITEKPPR-VAKEQISR-a7-b3	SIRT1	SIRT1	intra-protein xl	428	552	0.72	43.38	0	B
LCCNPVKLSEITEKPPR-VAKEQISR-a7-b3	SIRT1	SIRT1	intra-protein xl	428	552	0.6	41.31	0	C
LGGEYAKLCCNPVK-FIALSDKEGK-a7-b7	SIRT1	SIRT1	intra-protein xl	421	257	0	43.26	0	A
LGGEYAKLCCNPVK-FIALSDKEGK-a7-b7	SIRT1	SIRT1	intra-protein xl	421	257	0	37.72	0	B
LGGEYAKLCCNPVK-FIALSDKEGK-a7-b7	SIRT1	SIRT1	intra-protein xl	421	257	0	42.03	0	C
LGGEYAKLCCNPVK-LSEITEKPPR-a7-b7	SIRT1	SIRT1	intra-protein xl	421	435	0.28	40.7	0	A
LGGEYAKLCCNPVK-LSEITEKPPR-a7-b7	SIRT1	SIRT1	intra-protein xl	421	435	0.35	36.81	0	B
LGGEYAKLCCNPVK-LSEITEKPPR-a7-b7	SIRT1	SIRT1	intra-protein xl	421	435	0.43	35.22	0.015	C
LGGEYAKLCCNPVK-VAKEQISR-a7-b3	SIRT1	SIRT1	intra-protein xl	421	552	0	40.62	0	A
LGGEYAKLCCNPVK-VAKEQISR-a7-b3	SIRT1	SIRT1	intra-protein xl	421	552	0.77	40.49	0	B
LGGEYAKLCCNPVK-VAKEQISR-a7-b3	SIRT1	SIRT1	intra-protein xl	421	552	0.19	39.79	0	C
LGGEYAKLCCNPVK-YKVDCEAVR-a7-b2	SIRT1	SIRT1	intra-protein xl	421	299	0.13	44.35	0	A
LGGEYAKLCCNPVK-YKVDCEAVR-a7-b2	SIRT1	SIRT1	intra-protein xl	421	299	0	43.63	0	B
LGGEYAKLCCNPVK-YKVDCEAVR-a7-b2	SIRT1	SIRT1	intra-protein xl	421	299	0	39.5	0	C
LLQECKK-EGKLLR-a6-b3	SIRT1	SIRT1	intra-protein xl	176	260	0.67	30.39	0.007	B
LSEITEKPPR-KCWPNR-a7-b1	SIRT1	SIRT1	intra-protein xl	435	544	0.75	39.96	0	A
LSEITEKPPR-KCWPNR-a7-b1	SIRT1	SIRT1	intra-protein xl	435	544	0.82	44.04	0	B
LSEITEKPPR-KCWPNR-a7-b1	SIRT1	SIRT1	intra-protein xl	435	544	0.75	44.22	0	C
LSEITEKPPR-KPVGAAK-a7-b1	SIRT1	H1.2	inter-protein xl	435	140	0.33	41.8	-	A
LSEITEKPPR-KPVGAAK-a7-b1	SIRT1	H1.2	inter-protein xl	435	140	0	35.35	0	B
LSEITEKPPR-KPVGAAK-a7-b1	SIRT1	H1.2	inter-protein xl	435	140	0	34.56	0	C
LSEITEKPPR-VAKEQISR-a7-b3	SIRT1	SIRT1	intra-protein xl	435	552	0	42.32	0	A
LSEITEKPPR-VAKEQISR-a7-b3	SIRT1	SIRT1	intra-protein xl	435	552	0.7	44.29	0	B
LSEITEKPPR-VAKEQISR-a7-b3	SIRT1	SIRT1	intra-protein xl	435	552	0	41.5	0	C
LSEITEKPPR-YKVDCEAVR-a7-b2	SIRT1	SIRT1	intra-protein xl	435	299	0	33.55	0	A
LSEITEKPPR-YKVDCEAVR-a7-b2	SIRT1	SIRT1	intra-protein xl	435	299	0	32.02	0.007	B
LSEITEKPPR-YKVDCEAVR-a7-b2	SIRT1	SIRT1	intra-protein xl	435	299	0	36.03	0.015	C
NVESIAEQMENPDLKNVGSSTGEK-GCMEEKPQEVQTSR-a15-b6	SIRT1	SIRT1	intra-protein xl	523	500	0.31	37.38	0	A
NVESIAEQMENPDLKNVGSSTGEK-GCMEEKPQEVQTSR-a15-b6	SIRT1	SIRT1	intra-protein xl	523	500	0.34	36.45	0	B
NVESIAEQMENPDLKNVGSSTGEK-GCMEEKPQEVQTSR-a15-b6	SIRT1	SIRT1	intra-protein xl	523	500	0.49	32.05	0.024	C
NVESIAEQMENPDLKNVGSSTGEKNER-GCMEEKPQEVQTSR-a15-b6	SIRT1	SIRT1	intra-protein xl	523	500	0.49	35.31	0	A
NVESIAEQMENPDLKNVGSSTGEKNER-GCMEEKPQEVQTSR-a15-b6	SIRT1	SIRT1	intra-protein xl	523	500	0.47	32.04	0.007	B
NVESIAEQMENPDLKNVGSSTGEKNER-GCMEEKPQEVQTSR-a15-b6	SIRT1	SIRT1	intra-protein xl	523	500	0.51	40.23	0	C
NVESIAEQMENPDLKNVGSSTGEKNER-VAKEQISR-a15-b3	SIRT1	SIRT1	intra-protein xl	523	552	0.17	33.78	0	B
NVESIAEQMENPDLKNVGSSTGEKNER-VAKEQISR-a15-b3	SIRT1	SIRT1	intra-protein xl	523	552	0.31	32.14	0.024	C
NVESIAEQMENPDLKNVGSSTGEK-VAKEQISR-a15-b3	SIRT1	SIRT1	intra-protein xl	523	552	0	32.49	0	A
NVESIAEQMENPDLKNVGSSTGEK-VAKEQISR-a15-b3	SIRT1	SIRT1	intra-protein xl	523	552	0	33.17	0.007	B
NVESIAEQMENPDLKNVGSSTGEK-VAKEQISR-a15-b3	SIRT1	SIRT1	intra-protein xl	523	552	0	30.63	0.026	C
NVGSSTGEKNER-AVAASKER-a9-b6	SIRT1	H1.2	inter-protein xl	532	62	0	32.64	0	A
NVGSSTGEKNER-AVAASKER-a9-b6	SIRT1	H1.2	inter-protein xl	532	62	0	33.85	0	B
NVGSSTGEKNER-AVAASKER-a9-b6	SIRT1	H1.2	inter-protein xl	532	62	0	34.16	0	C
NVGSSTGEKNER-FIALSDKEGK-a9-b7	SIRT1	SIRT1	intra-protein xl	532	257	0.63	30.47	0	A
NVGSSTGEKNER-FIALSDKEGK-a9-b7	SIRT1	SIRT1	intra-protein xl	532	257	0.65	31.92	0.007	B
NVGSSTGEKNER-FIALSDKEGK-a9-b7	SIRT1	SIRT1	intra-protein xl	532	257	0.66	31.38	0.026	C
NVGSSTGEKNER-KCWPNR-a9-b1	SIRT1	SIRT1	intra-protein xl	532	544	0	33.02	0	A
NVGSSTGEKNER-KCWPNR-a9-b1	SIRT1	SIRT1	intra-protein xl	532	544	0	33.75	0	B
NVGSSTGEKNER-KCWPNR-a9-b1	SIRT1	SIRT1	intra-protein xl	532	544	0	30.03	0.026	C
NVGSSTGEKNER-LSEITEKPPR-a9-b7	SIRT1	SIRT1	intra-protein xl	532	435	0	35.19	0	A
NVGSSTGEKNER-LSEITEKPPR-a9-b7	SIRT1	SIRT1	intra-protein xl	532	435	0	39.31	0	B
NVGSSTGEKNER-LSEITEKPPR-a9-b7	SIRT1	SIRT1	intra-protein xl	532	435	0	37.46	0.015	C
NVGSSTGEKNER-NVGSSTGEKNER-a9-b9	SIRT1	SIRT1	intra-protein xl	532	532	0	34.01	0	A
NVGSSTGEKNER-NVGSSTGEKNER-a9-b9	SIRT1	SIRT1	intra-protein xl	532	532	0	33.87	0	B
NVGSSTGEKNER-NVGSSTGEKNER-a9-b9	SIRT1	SIRT1	intra-protein xl	532	532	0	34.7	0.015	C
NVGSSTGEKNER-SGVSLAALKK-a9-b9	SIRT1	H1.2	inter-protein xl	532	73	0.39	34.9	0	A
NVGSSTGEKNER-SGVSLAALKK-a9-b9	SIRT1	H1.2	inter-protein xl	532	73	0.39	33.96	0	B
NVGSSTGEKNER-SGVSLAALKK-a9-b9	SIRT1	H1.2	inter-protein xl	532	73	0.38	33.69	0	C
NVGSSTGEKNER-VAKEQISR-a9-b3	SIRT1	SIRT1	intra-protein xl	532	552	0	34.83	0	A
NVGSSTGEKNER-VAKEQISR-a9-b3	SIRT1	SIRT1	intra-protein xl	532	552	0	32.24	0.007	B
NVGSSTGEKNER-VAKEQISR-a9-b3	SIRT1	SIRT1	intra-protein xl	532	552	0	33.83	0.015	C
QEVTDMNYPSNKSSGR-AVAASKER-a12-b6	SIRT1	H1.2	inter-protein xl	668	62	0	35.11	0	A
QEVTDMNYPSNKSSGR-AVAASKER-a12-b6	SIRT1	H1.2	inter-protein xl	668	62	0	31.37	0	B
QEVTDMNYPSNKSSGR-AVAASKER-a12-b6	SIRT1	H1.2	inter-protein xl	668	62	0	34.86	0	C
QEVTDMNYPSNKSSGR-KCWPNR-a12-b1	SIRT1	SIRT1	intra-protein xl	668	544	0.85	31.34	0	A
QEVTDMNYPSNKSSGR-KCWPNR-a12-b1	SIRT1	SIRT1	intra-protein xl	668	544	0.82	31.88	0.007	B
QEVTDMNYPSNKSSGR-KCWPNR-a12-b1	SIRT1	SIRT1	intra-protein xl	668	544	0.8	31.39	0.026	C
RKDINTIEDAVK-KCWPNR-a2-b1	SIRT1	SIRT1	intra-protein xl	160	544	0	33.4	0	A
RKDINTIEDAVK-KCWPNR-a2-b1	SIRT1	SIRT1	intra-protein xl	160	544	0	33.61	0	B
RKDINTIEDAVK-KCWPNR-a2-b1	SIRT1	SIRT1	intra-protein xl	160	544	0	30.99	0.026	C
RKDINTIEDAVK-LLQECKK-a2-b6	SIRT1	SIRT1	intra-protein xl	160	176	0.56	32.73	0	A
RKDINTIEDAVK-LLQECKK-a2-b6	SIRT1	SIRT1	intra-protein xl	160	176	0.51	39.92	0	B
RKDINTIEDAVK-LLQECKK-a2-b6	SIRT1	SIRT1	intra-protein xl	160	176	0.47	37.5	0.015	C
RKDINTIEDAVK-LSEITEKPPR-a2-b7	SIRT1	SIRT1	intra-protein xl	160	435	0.51	35.35	0	A
RKDINTIEDAVK-LSEITEKPPR-a2-b7	SIRT1	SIRT1	intra-protein xl	160	435	0.58	37.62	0	B
RKDINTIEDAVK-LSEITEKPPR-a2-b7	SIRT1	SIRT1	intra-protein xl	160	435	0.53	36.25	0.015	C
RKDINTIEDAVK-VAKEQISR-a2-b3	SIRT1	SIRT1	intra-protein xl	160	552	0.71	35.64	0	A
RKDINTIEDAVK-VAKEQISR-a2-b3	SIRT1	SIRT1	intra-protein xl	160	552	0.67	38.24	0	B
RKDINTIEDAVK-VAKEQISR-a2-b3	SIRT1	SIRT1	intra-protein xl	160	552	0.55	40.22	0	C
RKDINTIEDAVK-YKVDCEAVR-a2-b2	SIRT1	SIRT1	intra-protein xl	160	299	0.54	31.11	0	A
SAAKAVKPK-VAKEQISR-a4-b3	H1.2	SIRT1	inter-protein xl	201	552	0	30.84	0	A
SAAKAVKPK-VAKEQISR-a4-b3	H1.2	SIRT1	inter-protein xl	201	552	0	33.8	0	B
SAAKAVKPK-VAKEQISR-a4-b3	H1.2	SIRT1	inter-protein xl	201	552	0.56	39.86	0	C
SGVSLAALKK-AVAASKER-a9-b6	H1.2	H1.2	intra-protein xl	73	62	0.54	32.47	0	A
SGVSLAALKK-AVAASKER-a9-b6	H1.2	H1.2	intra-protein xl	73	62	0.51	33.11	0.007	B
SGVSLAALKK-AVAASKER-a9-b6	H1.2	H1.2	intra-protein xl	73	62	0.48	33.96	0.015	C
SGVSLAALKK-IKLGLK-a9-b2	H1.2	H1.2	intra-protein xl	73	91	0	32.52	0	A
SGVSLAALKK-IKLGLK-a9-b2	H1.2	H1.2	intra-protein xl	73	91	0	31.92	0.007	B
SGVSLAALKK-IKLGLK-a9-b2	H1.2	H1.2	intra-protein xl	73	91	0	31.66	0.024	C
SLVSKGTLVQTK-IKLGLK-a5-b2	H1.2	H1.2	intra-protein xl	100	91	0.58	40.26	0	A
SLVSKGTLVQTK-IKLGLK-a5-b2	H1.2	H1.2	intra-protein xl	100	91	0.47	40.57	0	B
SLVSKGTLVQTK-IKLGLK-a5-b2	H1.2	H1.2	intra-protein xl	100	91	0.65	36.63	0.015	C
SNDDLDVSESKGCMEEKPQEVQTSR-KCWPNR-a11-b1	SIRT1	SIRT1	intra-protein xl	494	544	0	33.93	0	A
SNDDLDVSESKGCMEEKPQEVQTSR-KCWPNR-a11-b1	SIRT1	SIRT1	intra-protein xl	494	544	0	35.71	0	B
SNDDLDVSESKGCMEEKPQEVQTSR-KCWPNR-a11-b1	SIRT1	SIRT1	intra-protein xl	494	544	0	34.48	0.015	C
SNDDLDVSESKGCMEEKPQEVQTSR-KCWPNR-a17-b1	SIRT1	SIRT1	intra-protein xl	500	544	0.85	34.28	0.015	C
SNDDLDVSESKGCMEEKPQEVQTSR-LSEITEKPPR-a11-b7	SIRT1	SIRT1	intra-protein xl	494	435	0	32.71	0	A
SNDDLDVSESKGCMEEKPQEVQTSR-LSEITEKPPR-a11-b7	SIRT1	SIRT1	intra-protein xl	494	435	0	37.03	0	B
SNDDLDVSESKGCMEEKPQEVQTSR-LSEITEKPPR-a11-b7	SIRT1	SIRT1	intra-protein xl	494	435	0	35.38	0.015	C
SNDDLDVSESKGCMEEKPQEVQTSR-VAKEQISR-a11-b3	SIRT1	SIRT1	intra-protein xl	494	552	0	39.39	0	A
SNDDLDVSESKGCMEEKPQEVQTSR-VAKEQISR-a11-b3	SIRT1	SIRT1	intra-protein xl	494	552	0	35.94	0	B
SNDDLDVSESKGCMEEKPQEVQTSR-VAKEQISR-a11-b3	SIRT1	SIRT1	intra-protein xl	494	552	0	38.73	0	C
SNDDLDVSESKGCMEEKPQEVQTSR-VAKEQISR-a17-b3	SIRT1	SIRT1	intra-protein xl	500	552	0	35.02	0	A
SNDDLDVSESKGCMEEKPQEVQTSR-VAKEQISR-a17-b3	SIRT1	SIRT1	intra-protein xl	500	552	0	35.8	0	B
SNDDLDVSESKGCMEEKPQEVQTSR-VAKEQISR-a17-b3	SIRT1	SIRT1	intra-protein xl	500	552	0	30.16	0.026	C
VAKEQISR-IKLGLK-a3-b2	SIRT1	H1.2	inter-protein xl	552	91	0.47	36.1	0	A
VAKEQISR-IKLGLK-a3-b2	SIRT1	H1.2	inter-protein xl	552	91	0.47	38.27	0	B
VAKEQISR-IKLGLK-a3-b2	SIRT1	H1.2	inter-protein xl	552	91	0.51	37.6	0	C
VAKEQISR-KAGGTPR-a3-b1	SIRT1	H1.2	inter-protein xl	552	37	0.52	40.12	0	A
VAKEQISR-KAGGTPR-a3-b1	SIRT1	H1.2	inter-protein xl	552	37	0.5	44.23	0	B
VAKEQISR-KAGGTPR-a3-b1	SIRT1	H1.2	inter-protein xl	552	37	0	43.11	0	C
VAKEQISR-KCWPNR-a3-b1	SIRT1	SIRT1	intra-protein xl	552	544	0.7	45.82	0	A
VAKEQISR-KCWPNR-a3-b1	SIRT1	SIRT1	intra-protein xl	552	544	0.78	44.73	0	B
VAKEQISR-KCWPNR-a3-b1	SIRT1	SIRT1	intra-protein xl	552	544	0.74	47.06	0	C
VAKEQISR-KPVGAAK-a3-b1	SIRT1	H1.2	inter-protein xl	552	140	0.52	32.02	0	A
VAKEQISR-KPVGAAK-a3-b1	SIRT1	H1.2	inter-protein xl	552	140	0.52	35.61	0	B
VAKEQISR-KPVGAAK-a3-b1	SIRT1	H1.2	inter-protein xl	552	140	0.55	34.07	0	C
VAKEQISR-LLQECKK-a3-b6	SIRT1	SIRT1	intra-protein xl	552	176	0.6	39.9	0	A
VAKEQISR-LLQECKK-a3-b6	SIRT1	SIRT1	intra-protein xl	552	176	0.61	43.07	0	B
VAKEQISR-LLQECKK-a3-b6	SIRT1	SIRT1	intra-protein xl	552	176	0.54	41.94	0	C
VAKEQISR-VAKEQISR-a3-b3	SIRT1	SIRT1	intra-protein xl	552	552	0	39.15	0	A
VAKEQISR-VAKEQISR-a3-b3	SIRT1	SIRT1	intra-protein xl	552	552	0	38.51	0	B
VAKEQISR-VAKEQISR-a3-b3	SIRT1	SIRT1	intra-protein xl	552	552	0.75	39.75	0	C
YKVDCEAVR-KCWPNR-a2-b1	SIRT1	SIRT1	intra-protein xl	299	544	0.68	39.94	0	A
YKVDCEAVR-KCWPNR-a2-b1	SIRT1	SIRT1	intra-protein xl	299	544	0.75	41.64	0	B
YKVDCEAVR-KCWPNR-a2-b1	SIRT1	SIRT1	intra-protein xl	299	544	0.67	43.86	0	C
YKVDCEAVR-VAKEQISR-a2-b3	SIRT1	SIRT1	intra-protein xl	299	552	0.54	43.53	0	A
YKVDCEAVR-VAKEQISR-a2-b3	SIRT1	SIRT1	intra-protein xl	299	552	0.71	48.07	0	B
YKVDCEAVR-VAKEQISR-a2-b3	SIRT1	SIRT1	intra-protein xl	299	552	0.64	47.14	0	C

## Sheet: H1.2 K64Ub_SIRT1
XL-MS data for H1.2 K64Ub: SIRT1 (related to Fig. 3D)
Crosslinked peptides	Protein 1	Protein 2	XL type	Position 1	Position 2	deltaS	ld-score	FDR	Replicate
AAGGATPKK-VAKEQISR-a8-b3	H1.2	SIRT1	inter-protein xl	158	552	0.79	41.25	0	A
AAGGATPKK-VAKEQISR-a8-b3	H1.2	SIRT1	inter-protein xl	158	552	0.79	37.36	0	B
AAGGATPKK-VAKEQISR-a8-b3	H1.2	SIRT1	inter-protein xl	158	552	0.9	33.02	0	C
AAKPKVVKPK-SAAKAVKPK-a5-b4	H1.2	H1.2	intra-protein xl	211	201	0.78	47.91	0	A
AAKPKVVKPK-SAAKAVKPK-a5-b4	H1.2	H1.2	intra-protein xl	211	201	0.86	36.27	0	B
AAKPKVVKPK-SAAKAVKPK-a5-b4	H1.2	H1.2	intra-protein xl	211	201	0.7	47.87	0	C
AASGEAKPK-AVAASKER-a7-b6	H1.2	H1.2	intra-protein xl	127	62	0	39.54	0	A
AASGEAKPK-AVAASKER-a7-b6	H1.2	H1.2	intra-protein xl	127	62	0	38.51	0	B
AASGEAKPK-AVAASKER-a7-b6	H1.2	H1.2	intra-protein xl	127	62	0	43.66	0	C
AASGEAKPKVK-AVAASKER-a7-b6	H1.2	H1.2	intra-protein xl	127	62	0.63	43.4	0	B
AASGEAKPKVK-KPVGAAK-a7-b1	H1.2	H1.2	intra-protein xl	127	140	0	32.96	0.012	A
AASGEAKPKVK-KPVGAAK-a7-b1	H1.2	H1.2	intra-protein xl	127	140	0	37.3	0	B
AASGEAKPKVK-KPVGAAK-a7-b1	H1.2	H1.2	intra-protein xl	127	140	0	37.63	0	C
AGGTKPKKPVGAAK-KAAGGATPK-a8-b1	H1.2	H1.2	intra-protein xl	140	150	0.77	38.25	0	B
AGGTKPKKPVGAAK-KAAGGATPK-a8-b1	H1.2	H1.2	intra-protein xl	140	150	0.82	30.78	0.032	C
AGGTKPKKPVGAAK-VAKEQISR-a5-b3	H1.2	SIRT1	inter-protein xl	137	552	0.54	31.98	0	B
AGGTKPKKPVGAAK-VAKEQISR-a8-b3	H1.2	SIRT1	inter-protein xl	140	552	0.78	35.9	0	A
ALAAAGYDVEKNNSR-SGVSLAALKK-a11-b9	H1.2	H1.2	intra-protein xl	85	73	0.45	30.81	0.016	A
ALAAAGYDVEKNNSR-SGVSLAALKK-a11-b9	H1.2	H1.2	intra-protein xl	85	73	0.6	36.31	0	B
ALAAAGYDVEKNNSR-SGVSLAALKK-a11-b9	H1.2	H1.2	intra-protein xl	85	73	0.58	30.37	0.032	C
ASVGSQIFVKTLTGK-AVAASKER-a10-b6	Ub	H1.2	inter-protein xl	14	62	0	39.42	0	A
ASVGSQIFVKTLTGK-AVAASKER-a10-b6	Ub	H1.2	inter-protein xl	14	62	0.26	39.41	0	B
ASVGSQIFVKTLTGK-AVAASKER-a10-b6	Ub	H1.2	inter-protein xl	14	62	0	37.99	0	C
ASVGSQIFVKTLTGK-IKLGLK-a10-b2	Ub	H1.2	inter-protein xl	14	91	0.35	35.19	0	A
ASVGSQIFVKTLTGK-IKLGLK-a10-b2	Ub	H1.2	inter-protein xl	14	91	0.42	31.74	0	B
ASVGSQIFVKTLTGK-IKLGLK-a10-b2	Ub	H1.2	inter-protein xl	14	91	0.42	35.23	0	C
ASVGSQIFVKTLTGK-KAGGTPR-a10-b1	Ub	H1.2	inter-protein xl	14	37	0.42	35.63	0	A
ASVGSQIFVKTLTGK-KAGGTPR-a10-b1	Ub	H1.2	inter-protein xl	14	37	0.46	33.09	0	B
ASVGSQIFVKTLTGK-KAGGTPR-a10-b1	Ub	H1.2	inter-protein xl	14	37	0.52	33.67	0	C
ASVGSQIFVKTLTGK-KCWPNR-a10-b1	Ub	SIRT1	inter-protein xl	14	544	0.79	31.46	0	A
ASVGSQIFVKTLTGK-KCWPNR-a10-b1	Ub	SIRT1	inter-protein xl	14	544	0.85	35.39	0	B
ASVGSQIFVKTLTGK-KCWPNR-a10-b1	Ub	SIRT1	inter-protein xl	14	544	0.83	31.14	0	C
ASVGSQIFVKTLTGK-LIFAGKQLEDGR-a10-b6	Ub	Ub	intra-protein xl	14	56	0	34.32	0	A
ASVGSQIFVKTLTGK-LIFAGKQLEDGR-a10-b6	Ub	Ub	intra-protein xl	14	56	0.1	36.28	0	B
ASVGSQIFVKTLTGK-LIFAGKQLEDGR-a10-b6	Ub	Ub	intra-protein xl	14	56	0.31	36.13	0	C
ASVGSQIFVKTLTGK-VAKEQISR-a10-b3	Ub	SIRT1	inter-protein xl	14	552	0.25	31.19	0	A
ASVGSQIFVKTLTGK-VAKEQISR-a10-b3	Ub	SIRT1	inter-protein xl	14	552	0.27	35.88	0	B
ASVGSQIFVKTLTGK-VAKEQISR-a10-b3	Ub	SIRT1	inter-protein xl	14	552	0.32	32.16	0	C
AVAASKER-VAKEQISR-a6-b3	H1.2	SIRT1	inter-protein xl	62	552	0.79	34.24	0	A
AVAASKER-VAKEQISR-a6-b3	H1.2	SIRT1	inter-protein xl	62	552	0.78	31.63	0	B
AVAASKER-VAKEQISR-a6-b3	H1.2	SIRT1	inter-protein xl	62	552	0.74	35.33	0	C
FAKEIYPGQFQPSLCHK-KCWPNR-a3-b1	SIRT1	SIRT1	intra-protein xl	236	544	0.83	33.65	0.012	A
FAKEIYPGQFQPSLCHK-KCWPNR-a3-b1	SIRT1	SIRT1	intra-protein xl	236	544	0.89	33.47	0.014	B
FAKEIYPGQFQPSLCHK-KCWPNR-a3-b1	SIRT1	SIRT1	intra-protein xl	236	544	0	34.48	0.032	C
FAKEIYPGQFQPSLCHK-VAKEQISR-a3-b3	SIRT1	SIRT1	intra-protein xl	236	552	0	34.74	0	A
FAKEIYPGQFQPSLCHK-VAKEQISR-a3-b3	SIRT1	SIRT1	intra-protein xl	236	552	0.2	32.27	0.022	B
FAKEIYPGQFQPSLCHK-VAKEQISR-a3-b3	SIRT1	SIRT1	intra-protein xl	236	552	0.09	36.04	0	C
FIALSDKEGKLLR-LLQECKK-a10-b6	SIRT1	SIRT1	intra-protein xl	260	176	0	32.08	0.012	A
FIALSDKEGKLLR-LLQECKK-a10-b6	SIRT1	SIRT1	intra-protein xl	260	176	0	30.8	0.047	B
FIALSDKEGKLLR-LLQECKK-a10-b6	SIRT1	SIRT1	intra-protein xl	260	176	0.71	32.27	0.032	C
FIALSDKEGKLLR-LSEITEKPPR-a7-b7	SIRT1	SIRT1	intra-protein xl	257	435	0.59	38.59	0	A
FIALSDKEGKLLR-VAKEQISR-a7-b3	SIRT1	SIRT1	intra-protein xl	257	552	0.34	32.41	0.012	A
FIALSDKEGK-LSEITEKPPR-a7-b7	SIRT1	SIRT1	intra-protein xl	257	435	0.65	32.82	0.012	A
FIALSDKEGK-LSEITEKPPR-a7-b7	SIRT1	SIRT1	intra-protein xl	257	435	0.67	36.81	0	B
FIALSDKEGK-LSEITEKPPR-a7-b7	SIRT1	SIRT1	intra-protein xl	257	435	0.21	36.03	0	C
FIALSDKEGK-VAKEQISR-a7-b3	SIRT1	SIRT1	intra-protein xl	257	552	0.57	34.48	0	A
FIALSDKEGK-VAKEQISR-a7-b3	SIRT1	SIRT1	intra-protein xl	257	552	0.67	30.36	0.047	B
FIALSDKEGK-VAKEQISR-a7-b3	SIRT1	SIRT1	intra-protein xl	257	552	0.7	33.44	0.032	C
GCMEEKPQEVQTSR-KCWPNR-a6-b1	SIRT1	SIRT1	intra-protein xl	500	544	0	37.37	0	A
GCMEEKPQEVQTSR-KCWPNR-a6-b1	SIRT1	SIRT1	intra-protein xl	500	544	0	38.59	0	B
GCMEEKPQEVQTSR-KCWPNR-a6-b1	SIRT1	SIRT1	intra-protein xl	500	544	0.51	35.25	0.019	C
GCMEEKPQEVQTSR-LSEITEKPPR-a6-b7	SIRT1	SIRT1	intra-protein xl	500	435	0	36.22	0	A
GCMEEKPQEVQTSR-LSEITEKPPR-a6-b7	SIRT1	SIRT1	intra-protein xl	500	435	0	38.31	0	B
GCMEEKPQEVQTSR-LSEITEKPPR-a6-b7	SIRT1	SIRT1	intra-protein xl	500	435	0	37.39	0	C
GCMEEKPQEVQTSR-NVGSSTGEKNER-a6-b9	SIRT1	SIRT1	intra-protein xl	500	532	0	31.03	0.016	A
GCMEEKPQEVQTSR-NVGSSTGEKNER-a6-b9	SIRT1	SIRT1	intra-protein xl	500	532	0	35.5	0	B
GCMEEKPQEVQTSR-NVGSSTGEKNER-a6-b9	SIRT1	SIRT1	intra-protein xl	500	532	0	36.62	0	C
GCMEEKPQEVQTSR-VAKEQISR-a6-b3	SIRT1	SIRT1	intra-protein xl	500	552	0.75	38.41	0	A
GCMEEKPQEVQTSR-VAKEQISR-a6-b3	SIRT1	SIRT1	intra-protein xl	500	552	0	30.95	0.047	B
GCMEEKPQEVQTSR-VAKEQISR-a6-b3	SIRT1	SIRT1	intra-protein xl	500	552	0	34.65	0.032	C
GCMEEKPQEVQTSR-YKVDCEAVR-a6-b2	SIRT1	SIRT1	intra-protein xl	500	299	0	33.63	0.012	A
GCMEEKPQEVQTSR-YKVDCEAVR-a6-b2	SIRT1	SIRT1	intra-protein xl	500	299	0	31.23	0.042	B
GCMEEKPQEVQTSR-YKVDCEAVR-a6-b2	SIRT1	SIRT1	intra-protein xl	500	299	0	36.54	0	C
GTGASGSFKLNK-AVAASKER-a9-b6	H1.2	H1.2	intra-protein xl	116	62	0.61	40.49	0	A
GTGASGSFKLNK-AVAASKER-a9-b6	H1.2	H1.2	intra-protein xl	116	62	0.55	42.3	0	B
GTGASGSFKLNK-AVAASKER-a9-b6	H1.2	H1.2	intra-protein xl	116	62	0	41.14	0	C
GTGASGSFKLNK-KAASGEAKPK-a9-b1	H1.2	H1.2	intra-protein xl	116	120	0.83	38.58	0	A
GTGASGSFKLNK-KAASGEAKPK-a9-b1	H1.2	H1.2	intra-protein xl	116	120	0.9	43.18	0	B
GTGASGSFKLNK-KAASGEAKPK-a9-b1	H1.2	H1.2	intra-protein xl	116	120	0.89	40.1	0	C
IQDKEGIPPDQQR-AVAASKER-a4-b6	Ub	H1.2	inter-protein xl	41	62	0	33.95	0	A
IQDKEGIPPDQQR-AVAASKER-a4-b6	Ub	H1.2	inter-protein xl	41	62	0	35.26	0	B
IQDKEGIPPDQQR-AVAASKER-a4-b6	Ub	H1.2	inter-protein xl	41	62	0	37.66	0	C
IQDKEGIPPDQQR-KAGGTPR-a4-b1	Ub	H1.2	inter-protein xl	41	37	0	36.11	0	A
IQDKEGIPPDQQR-KAGGTPR-a4-b1	Ub	H1.2	inter-protein xl	41	37	0	34.99	0	B
IQDKEGIPPDQQR-KAGGTPR-a4-b1	Ub	H1.2	inter-protein xl	41	37	0	35.24	0	C
IQDKEGIPPDQQR-VAKEQISR-a4-b3	Ub	SIRT1	inter-protein xl	41	552	0.9	33.96	0	A
IQDKEGIPPDQQR-VAKEQISR-a4-b3	Ub	SIRT1	inter-protein xl	41	552	0	31.21	0	B
IQDKEGIPPDQQR-VAKEQISR-a4-b3	Ub	SIRT1	inter-protein xl	41	552	0	33.64	0	C
KAAGGATPK-KPVGAAK-a1-b1	H1.2	H1.2	intra-protein xl	150	140	0.53	37.43	0	A
KAAGGATPK-KPVGAAK-a1-b1	H1.2	H1.2	intra-protein xl	150	140	0.55	39.33	0	B
KAAGGATPK-KPVGAAK-a1-b1	H1.2	H1.2	intra-protein xl	150	140	0.62	35.77	0	C
KAASGEAKPK-AVAASKER-a1-b6	H1.2	H1.2	intra-protein xl	120	62	0	33.15	0.012	A
KAASGEAKPK-AVAASKER-a1-b6	H1.2	H1.2	intra-protein xl	120	62	0	38.5	0	B
KAASGEAKPK-AVAASKER-a1-b6	H1.2	H1.2	intra-protein xl	120	62	0	33.38	0.032	C
KAASGEAKPK-VAKEQISR-a1-b3	H1.2	SIRT1	inter-protein xl	120	552	0.35	38.94	0	A
KAASGEAKPK-VAKEQISR-a1-b3	H1.2	SIRT1	inter-protein xl	120	552	0.53	39.71	0	B
KAASGEAKPK-VAKEQISR-a1-b3	H1.2	SIRT1	inter-protein xl	120	552	0.5	36.25	0	C
KAGGTKPK-VAKEQISR-a1-b3	H1.2	SIRT1	inter-protein xl	132	552	0.51	30.44	0	A
KAGGTKPK-VAKEQISR-a1-b3	H1.2	SIRT1	inter-protein xl	132	552	0	39.8	0	B
KAGGTKPK-VAKEQISR-a1-b3	H1.2	SIRT1	inter-protein xl	132	552	0.5	36.97	0	C
KAKVAKPK-VAKSPK-a3-b3	H1.2	H1.2	intra-protein xl	188	182	0.82	35.29	0	A
KAKVAKPK-VAKSPK-a3-b3	H1.2	H1.2	intra-protein xl	188	182	0.82	34.6	0	B
KAKVAKPK-VAKSPK-a3-b3	H1.2	H1.2	intra-protein xl	188	182	0.8	36.72	0	C
KASGPPVSELITKAVAASK-KAGGTPR-a13-b1	H1.2	H1.2	intra-protein xl	56	37	0.28	32.69	0.012	A
KASGPPVSELITKAVAASK-KAGGTPR-a13-b1	H1.2	H1.2	intra-protein xl	56	37	0.66	35.61	0	B
KASGPPVSELITKAVAASK-KAGGTPR-a13-b1	H1.2	H1.2	intra-protein xl	56	37	0.33	36.82	0	C
KASGPPVSELITK-IKLGLK-a1-b2	H1.2	H1.2	intra-protein xl	44	91	0	39.87	0	A
KASGPPVSELITK-IKLGLK-a1-b2	H1.2	H1.2	intra-protein xl	44	91	0	37.97	0	B
KASGPPVSELITK-IKLGLK-a1-b2	H1.2	H1.2	intra-protein xl	44	91	0.38	39.07	0	C
KASGPPVSELITK-VAKEQISR-a1-b3	H1.2	SIRT1	inter-protein xl	44	552	0	37.94	0	A
KASGPPVSELITK-VAKEQISR-a1-b3	H1.2	SIRT1	inter-protein xl	44	552	0	31.88	0	B
KASGPPVSELITK-VAKEQISR-a1-b3	H1.2	SIRT1	inter-protein xl	44	552	0.19	39.19	0	C
KDINTIEDAVK-IKLGLK-a1-b2	SIRT1	H1.2	inter-protein xl	160	91	0	31.8	0	A
KDINTIEDAVK-IKLGLK-a1-b2	SIRT1	H1.2	inter-protein xl	160	91	0	35.06	0	B
KDINTIEDAVK-IKLGLK-a1-b2	SIRT1	H1.2	inter-protein xl	160	91	0	36.32	0	C
KDINTIEDAVK-KCWPNR-a1-b1	SIRT1	SIRT1	intra-protein xl	160	544	0	45.36	0	A
KDINTIEDAVK-KCWPNR-a1-b1	SIRT1	SIRT1	intra-protein xl	160	544	0	42.01	0	B
KDINTIEDAVK-KCWPNR-a1-b1	SIRT1	SIRT1	intra-protein xl	160	544	0	45.08	0	C
KDINTIEDAVK-LLQECKK-a1-b6	SIRT1	SIRT1	intra-protein xl	160	176	0	37.13	0	A
KDINTIEDAVK-LLQECKK-a1-b6	SIRT1	SIRT1	intra-protein xl	160	176	0.11	36.45	0	B
KDINTIEDAVK-LLQECKK-a1-b6	SIRT1	SIRT1	intra-protein xl	160	176	0.63	41.96	0	C
KDINTIEDAVK-LSEITEKPPR-a1-b7	SIRT1	SIRT1	intra-protein xl	160	435	0	38.12	0	A
KDINTIEDAVK-LSEITEKPPR-a1-b7	SIRT1	SIRT1	intra-protein xl	160	435	0	34.2	0	B
KDINTIEDAVK-LSEITEKPPR-a1-b7	SIRT1	SIRT1	intra-protein xl	160	435	0	31.78	0.032	C
KDINTIEDAVK-VAKEQISR-a1-b3	SIRT1	SIRT1	intra-protein xl	160	552	0	34.11	0	A
KDINTIEDAVK-VAKEQISR-a1-b3	SIRT1	SIRT1	intra-protein xl	160	552	0	40.56	0	B
KDINTIEDAVK-VAKEQISR-a1-b3	SIRT1	SIRT1	intra-protein xl	160	552	0	37.52	0	C
KDINTIEDAVK-YKVDCEAVR-a1-b2	SIRT1	SIRT1	intra-protein xl	160	299	0.21	39.28	0	A
KDINTIEDAVK-YKVDCEAVR-a1-b2	SIRT1	SIRT1	intra-protein xl	160	299	0	43.58	0	B
KDINTIEDAVK-YKVDCEAVR-a1-b2	SIRT1	SIRT1	intra-protein xl	160	299	0.24	38.7	0	C
KPAAATVTKK-VAKSPK-a9-b3	H1.2	H1.2	intra-protein xl	178	182	0.88	35.05	0	A
KPAAATVTKK-VAKSPK-a9-b3	H1.2	H1.2	intra-protein xl	178	182	0.89	41.16	0	B
KPAAATVTKK-VAKSPK-a9-b3	H1.2	H1.2	intra-protein xl	178	182	0.89	39.31	0	C
LCCNPVKLSEITEKPPR-VAKEQISR-a7-b3	SIRT1	SIRT1	intra-protein xl	428	552	0	44.05	0	A
LCCNPVKLSEITEKPPR-VAKEQISR-a7-b3	SIRT1	SIRT1	intra-protein xl	428	552	0	44.38	0	B
LCCNPVKLSEITEKPPR-VAKEQISR-a7-b3	SIRT1	SIRT1	intra-protein xl	428	552	0	46.63	0	C
LGGEYAKLCCNPVK-FIALSDKEGK-a7-b7	SIRT1	SIRT1	intra-protein xl	421	257	0	40.31	0	A
LGGEYAKLCCNPVK-FIALSDKEGK-a7-b7	SIRT1	SIRT1	intra-protein xl	421	257	0	39.46	0	B
LGGEYAKLCCNPVK-FIALSDKEGK-a7-b7	SIRT1	SIRT1	intra-protein xl	421	257	0	42.76	0	C
LGGEYAKLCCNPVK-KCWPNR-a7-b1	SIRT1	SIRT1	intra-protein xl	421	544	0	40.17	0	A
LGGEYAKLCCNPVK-KCWPNR-a7-b1	SIRT1	SIRT1	intra-protein xl	421	544	0	37.68	0	B
LGGEYAKLCCNPVK-KCWPNR-a7-b1	SIRT1	SIRT1	intra-protein xl	421	544	0	37.66	0	C
LGGEYAKLCCNPVK-LIFAGKQLEDGR-a7-b6	SIRT1	Ub	inter-protein xl	421	56	0.39	34.92	0	A
LGGEYAKLCCNPVK-LIFAGKQLEDGR-a7-b6	SIRT1	Ub	inter-protein xl	421	56	0.03	31.39	0	B
LGGEYAKLCCNPVK-LIFAGKQLEDGR-a7-b6	SIRT1	Ub	inter-protein xl	421	56	0.3	32.14	0	C
LGGEYAKLCCNPVK-LSEITEKPPR-a7-b7	SIRT1	SIRT1	intra-protein xl	421	435	0.29	37.46	0	A
LGGEYAKLCCNPVK-LSEITEKPPR-a7-b7	SIRT1	SIRT1	intra-protein xl	421	435	0.25	35.66	0	B
LGGEYAKLCCNPVK-LSEITEKPPR-a7-b7	SIRT1	SIRT1	intra-protein xl	421	435	0.24	41.82	0	C
LGGEYAKLCCNPVK-NVGSSTGEKNER-a7-b9	SIRT1	SIRT1	intra-protein xl	421	532	0.24	32.87	0.012	A
LGGEYAKLCCNPVK-NVGSSTGEKNER-a7-b9	SIRT1	SIRT1	intra-protein xl	421	532	0	32.06	0.022	B
LGGEYAKLCCNPVK-NVGSSTGEKNER-a7-b9	SIRT1	SIRT1	intra-protein xl	421	532	0	33.62	0.032	C
LGGEYAKLCCNPVK-VAKEQISR-a7-b3	SIRT1	SIRT1	intra-protein xl	421	552	0	44.83	0	A
LGGEYAKLCCNPVK-VAKEQISR-a7-b3	SIRT1	SIRT1	intra-protein xl	421	552	0	43.56	0	B
LGGEYAKLCCNPVK-VAKEQISR-a7-b3	SIRT1	SIRT1	intra-protein xl	421	552	0.24	41.21	0	C
LIFAGKQLEDGR-AASGEAKPK-a6-b7	Ub	H1.2	inter-protein xl	56	127	0	36.38	0	A
LIFAGKQLEDGR-AASGEAKPK-a6-b7	Ub	H1.2	inter-protein xl	56	127	0.59	39.19	0	B
LIFAGKQLEDGR-AASGEAKPK-a6-b7	Ub	H1.2	inter-protein xl	56	127	0	37.1	0	C
LIFAGKQLEDGR-AASGEAKPKVK-a6-b7	Ub	H1.2	inter-protein xl	56	127	0.69	32.03	0	B
LIFAGKQLEDGR-AGGTKPK-a6-b5	Ub	H1.2	inter-protein xl	56	137	0.68	38.66	0	A
LIFAGKQLEDGR-AGGTKPK-a6-b5	Ub	H1.2	inter-protein xl	56	137	0.56	39.75	0	B
LIFAGKQLEDGR-AGGTKPK-a6-b5	Ub	H1.2	inter-protein xl	56	137	0.53	33.34	0	C
LIFAGKQLEDGR-AVAASKER-a6-b6	Ub	H1.2	inter-protein xl	56	62	0	36.53	0	A
LIFAGKQLEDGR-AVAASKER-a6-b6	Ub	H1.2	inter-protein xl	56	62	0.14	40.99	0	B
LIFAGKQLEDGR-AVAASKER-a6-b6	Ub	H1.2	inter-protein xl	56	62	0	39.44	0	C
LIFAGKQLEDGR-IKLGLK-a6-b2	Ub	H1.2	inter-protein xl	56	91	0.36	36.12	0	A
LIFAGKQLEDGR-IKLGLK-a6-b2	Ub	H1.2	inter-protein xl	56	91	0.48	40.96	0	B
LIFAGKQLEDGR-IKLGLK-a6-b2	Ub	H1.2	inter-protein xl	56	91	0.38	36.49	0	C
LIFAGKQLEDGR-KAAGGATPK-a6-b1	Ub	H1.2	inter-protein xl	56	150	0.82	37.55	0	A
LIFAGKQLEDGR-KAAGGATPK-a6-b1	Ub	H1.2	inter-protein xl	56	150	0.4	36.56	0	B
LIFAGKQLEDGR-KAAGGATPK-a6-b1	Ub	H1.2	inter-protein xl	56	150	0.45	38.96	0	C
LIFAGKQLEDGR-KAASGEAKPK-a6-b1	Ub	H1.2	inter-protein xl	56	120	0.61	34.13	0	A
LIFAGKQLEDGR-KAASGEAKPK-a6-b1	Ub	H1.2	inter-protein xl	56	120	0.26	39.96	0	B
LIFAGKQLEDGR-KAASGEAKPK-a6-b1	Ub	H1.2	inter-protein xl	56	120	0.53	37.56	0	C
LIFAGKQLEDGR-KAGGTPR-a6-b1	Ub	H1.2	inter-protein xl	56	37	0.41	36.98	0	A
LIFAGKQLEDGR-KAGGTPR-a6-b1	Ub	H1.2	inter-protein xl	56	37	0.35	32.2	0	B
LIFAGKQLEDGR-KAGGTPR-a6-b1	Ub	H1.2	inter-protein xl	56	37	0	31.65	0	C
LIFAGKQLEDGR-KDINTIEDAVK-a6-b1	Ub	SIRT1	inter-protein xl	56	160	0.46	37.72	0	A
LIFAGKQLEDGR-KDINTIEDAVK-a6-b1	Ub	SIRT1	inter-protein xl	56	160	0.64	43.28	0	B
LIFAGKQLEDGR-KDINTIEDAVK-a6-b1	Ub	SIRT1	inter-protein xl	56	160	0.43	43.08	0	C
LIFAGKQLEDGR-KDPRPFFK-a6-b1	Ub	SIRT1	inter-protein xl	56	226	0.56	32.34	0	A
LIFAGKQLEDGR-KDPRPFFK-a6-b1	Ub	SIRT1	inter-protein xl	56	226	0.43	30.93	0	B
LIFAGKQLEDGR-KDPRPFFK-a6-b1	Ub	SIRT1	inter-protein xl	56	226	0.62	33.37	0	C
LIFAGKQLEDGR-LIFAGKQLEDGR-a6-b6	Ub	Ub	intra-protein xl	56	56	0.39	38.96	0	A
LIFAGKQLEDGR-LIFAGKQLEDGR-a6-b6	Ub	Ub	intra-protein xl	56	56	0.28	37.77	0	B
LIFAGKQLEDGR-LIFAGKQLEDGR-a6-b6	Ub	Ub	intra-protein xl	56	56	0.86	37.91	0	C
LIFAGKQLEDGR-NVGSSTGEKNER-a6-b9	Ub	SIRT1	inter-protein xl	56	532	0.27	35.3	0	A
LIFAGKQLEDGR-NVGSSTGEKNER-a6-b9	Ub	SIRT1	inter-protein xl	56	532	0	33.74	0	B
LIFAGKQLEDGR-NVGSSTGEKNER-a6-b9	Ub	SIRT1	inter-protein xl	56	532	0.25	33.69	0	C
LIFAGKQLEDGR-RKDINTIEDAVK-a6-b2	Ub	SIRT1	inter-protein xl	56	160	0.73	38.46	0	A
LIFAGKQLEDGR-RKDINTIEDAVK-a6-b2	Ub	SIRT1	inter-protein xl	56	160	0.89	34.16	0	B
LIFAGKQLEDGR-RKDINTIEDAVK-a6-b2	Ub	SIRT1	inter-protein xl	56	160	0.75	38.16	0	C
LIFAGKQLEDGR-VAKEQISR-a6-b3	Ub	SIRT1	inter-protein xl	56	552	0.69	45.6	0	A
LIFAGKQLEDGR-VAKEQISR-a6-b3	Ub	SIRT1	inter-protein xl	56	552	0.7	35.47	0	B
LIFAGKQLEDGR-VAKEQISR-a6-b3	Ub	SIRT1	inter-protein xl	56	552	0.81	41.59	0	C
LLQECKK-EGKLLR-a6-b3	SIRT1	SIRT1	intra-protein xl	176	260	0	31.9	0.022	B
LLQECKK-EGKLLR-a6-b3	SIRT1	SIRT1	intra-protein xl	176	260	0	31.82	0.032	C
LSEITEKPPR-KCWPNR-a7-b1	SIRT1	SIRT1	intra-protein xl	435	544	0.75	40.95	0	A
LSEITEKPPR-KCWPNR-a7-b1	SIRT1	SIRT1	intra-protein xl	435	544	0.78	44.15	0	B
LSEITEKPPR-KCWPNR-a7-b1	SIRT1	SIRT1	intra-protein xl	435	544	0.75	41.22	0	C
LSEITEKPPR-VAKEQISR-a7-b3	SIRT1	SIRT1	intra-protein xl	435	552	0	41.09	0	A
LSEITEKPPR-VAKEQISR-a7-b3	SIRT1	SIRT1	intra-protein xl	435	552	0	39.51	0	B
LSEITEKPPR-VAKEQISR-a7-b3	SIRT1	SIRT1	intra-protein xl	435	552	0	38.56	0	C
LSEITEKPPR-YKVDCEAVR-a7-b2	SIRT1	SIRT1	intra-protein xl	435	299	0	36.63	0	A
LSEITEKPPR-YKVDCEAVR-a7-b2	SIRT1	SIRT1	intra-protein xl	435	299	0	31.1	0.042	B
LSEITEKPPR-YKVDCEAVR-a7-b2	SIRT1	SIRT1	intra-protein xl	435	299	0	30.98	0.032	C
NVESIAEQMENPDLKNVGSSTGEK-GCMEEKPQEVQTSR-a15-b6	SIRT1	SIRT1	intra-protein xl	523	500	0.26	32.5	0.014	B
NVESIAEQMENPDLKNVGSSTGEK-GCMEEKPQEVQTSR-a15-b6	SIRT1	SIRT1	intra-protein xl	523	500	0.55	32.04	0.032	C
NVESIAEQMENPDLKNVGSSTGEKNER-GCMEEKPQEVQTSR-a15-b6	SIRT1	SIRT1	intra-protein xl	523	500	0.45	30.95	0.016	A
NVESIAEQMENPDLKNVGSSTGEKNER-GCMEEKPQEVQTSR-a15-b6	SIRT1	SIRT1	intra-protein xl	523	500	0.56	37.6	0	B
NVESIAEQMENPDLKNVGSSTGEKNER-GCMEEKPQEVQTSR-a15-b6	SIRT1	SIRT1	intra-protein xl	523	500	0.58	35.95	0	C
NVGSSTGEKNER-AVAASKER-a9-b6	SIRT1	H1.2	inter-protein xl	532	62	0	34.17	0	A
NVGSSTGEKNER-AVAASKER-a9-b6	SIRT1	H1.2	inter-protein xl	532	62	0	32.61	0	B
NVGSSTGEKNER-AVAASKER-a9-b6	SIRT1	H1.2	inter-protein xl	532	62	0	32.93	0	C
NVGSSTGEKNER-KCWPNR-a9-b1	SIRT1	SIRT1	intra-protein xl	532	544	0	33.39	0.012	A
NVGSSTGEKNER-KCWPNR-a9-b1	SIRT1	SIRT1	intra-protein xl	532	544	0	31.74	0.022	B
NVGSSTGEKNER-KCWPNR-a9-b1	SIRT1	SIRT1	intra-protein xl	532	544	0	35.25	0.019	C
NVGSSTGEKNER-KDINTIEDAVK-a9-b1	SIRT1	SIRT1	intra-protein xl	532	160	0	30.7	0.016	A
NVGSSTGEKNER-KDINTIEDAVK-a9-b1	SIRT1	SIRT1	intra-protein xl	532	160	0	32.22	0.022	B
NVGSSTGEKNER-KDINTIEDAVK-a9-b1	SIRT1	SIRT1	intra-protein xl	532	160	0	35.12	0.019	C
NVGSSTGEKNER-LSEITEKPPR-a9-b7	SIRT1	SIRT1	intra-protein xl	532	435	0	36.72	0	A
NVGSSTGEKNER-LSEITEKPPR-a9-b7	SIRT1	SIRT1	intra-protein xl	532	435	0	37.79	0	B
NVGSSTGEKNER-LSEITEKPPR-a9-b7	SIRT1	SIRT1	intra-protein xl	532	435	0	33.93	0.032	C
NVGSSTGEKNER-NVGSSTGEKNER-a9-b9	SIRT1	SIRT1	intra-protein xl	532	532	0	32.77	0.012	A
NVGSSTGEKNER-NVGSSTGEKNER-a9-b9	SIRT1	SIRT1	intra-protein xl	532	532	0	32.91	0.014	B
NVGSSTGEKNER-NVGSSTGEKNER-a9-b9	SIRT1	SIRT1	intra-protein xl	532	532	0	30.11	0.032	C
NVGSSTGEKNER-RKDINTIEDAVK-a9-b2	SIRT1	SIRT1	intra-protein xl	532	160	0	31.85	0.032	C
NVGSSTGEKNER-VAKEQISR-a9-b3	SIRT1	SIRT1	intra-protein xl	532	552	0	35.01	0	A
NVGSSTGEKNER-VAKEQISR-a9-b3	SIRT1	SIRT1	intra-protein xl	532	552	0	31.85	0.022	B
NVGSSTGEKNER-VAKEQISR-a9-b3	SIRT1	SIRT1	intra-protein xl	532	552	0	32.34	0.032	C
QEVTDMNYPSNKSSGR-NVGSSTGEKNER-a12-b9	SIRT1	SIRT1	intra-protein xl	668	532	0	30.1	0.016	A
QEVTDMNYPSNKSSGR-NVGSSTGEKNER-a12-b9	SIRT1	SIRT1	intra-protein xl	668	532	0	32.52	0.014	B
QEVTDMNYPSNKSSGR-NVGSSTGEKNER-a12-b9	SIRT1	SIRT1	intra-protein xl	668	532	0	35.04	0.019	C
RASVGSQIFVKTLTGK-AVAASKER-a11-b6	Ub	H1.2	inter-protein xl	14	62	0	34.81	0	B
RASVGSQIFVKTLTGK-AVAASKER-a11-b6	Ub	H1.2	inter-protein xl	14	62	0.31	34.23	0	C
RASVGSQIFVKTLTGK-KAGGTPR-a11-b1	Ub	H1.2	inter-protein xl	14	37	0.49	30.46	0.009	B
RKDINTIEDAVK-KCWPNR-a2-b1	SIRT1	SIRT1	intra-protein xl	160	544	0	36.3	0	A
RKDINTIEDAVK-KCWPNR-a2-b1	SIRT1	SIRT1	intra-protein xl	160	544	0.38	34.52	0	B
RKDINTIEDAVK-KCWPNR-a2-b1	SIRT1	SIRT1	intra-protein xl	160	544	0.87	35.1	0.019	C
RKDINTIEDAVK-LLQECKK-a2-b6	SIRT1	SIRT1	intra-protein xl	160	176	0.72	36.88	0	A
RKDINTIEDAVK-LLQECKK-a2-b6	SIRT1	SIRT1	intra-protein xl	160	176	0	38.69	0	B
RKDINTIEDAVK-LLQECKK-a2-b6	SIRT1	SIRT1	intra-protein xl	160	176	0.48	40.96	0	C
RKDINTIEDAVK-LSEITEKPPR-a2-b7	SIRT1	SIRT1	intra-protein xl	160	435	0	30.62	0.047	B
RKDINTIEDAVK-LSEITEKPPR-a2-b7	SIRT1	SIRT1	intra-protein xl	160	435	0	36.05	0	C
RKDINTIEDAVK-VAKEQISR-a2-b3	SIRT1	SIRT1	intra-protein xl	160	552	0.79	30.32	0.016	A
RKDINTIEDAVK-VAKEQISR-a2-b3	SIRT1	SIRT1	intra-protein xl	160	552	0.8	38.59	0	B
RKDINTIEDAVK-VAKEQISR-a2-b3	SIRT1	SIRT1	intra-protein xl	160	552	0.67	37.68	0	C
SAAKAVKPK-VAKEQISR-a4-b3	H1.2	SIRT1	inter-protein xl	201	552	0	36.91	0	A
SAAKAVKPK-VAKEQISR-a4-b3	H1.2	SIRT1	inter-protein xl	201	552	0	38.58	0	B
SAAKAVKPK-VAKEQISR-a4-b3	H1.2	SIRT1	inter-protein xl	201	552	0	33.94	0	C
SAAKAVKPK-VAKSPK-a4-b3	H1.2	H1.2	intra-protein xl	201	182	0.67	30.48	0.016	A
SAAKAVKPK-VAKSPK-a4-b3	H1.2	H1.2	intra-protein xl	201	182	0.67	36.52	0	B
SAAKAVKPK-VAKSPK-a4-b3	H1.2	H1.2	intra-protein xl	201	182	0.8	32.3	0.032	C
SLVSKGTLVQTK-IKLGLK-a5-b2	H1.2	H1.2	intra-protein xl	100	91	0.62	39.82	0	A
SLVSKGTLVQTK-IKLGLK-a5-b2	H1.2	H1.2	intra-protein xl	100	91	0.5	35.23	0	B
SLVSKGTLVQTK-IKLGLK-a5-b2	H1.2	H1.2	intra-protein xl	100	91	0.51	40.51	0	C
SNDDLDVSESKGCMEEKPQEVQTSR-AVAASKER-a11-b6	SIRT1	H1.2	inter-protein xl	494	62	0	31.77	0	A
SNDDLDVSESKGCMEEKPQEVQTSR-AVAASKER-a11-b6	SIRT1	H1.2	inter-protein xl	494	62	0	38.01	0	B
SNDDLDVSESKGCMEEKPQEVQTSR-AVAASKER-a11-b6	SIRT1	H1.2	inter-protein xl	494	62	0	36.14	0	C
SNDDLDVSESKGCMEEKPQEVQTSR-KAGGTPR-a11-b1	SIRT1	H1.2	inter-protein xl	494	37	0	30.36	0	A
SNDDLDVSESKGCMEEKPQEVQTSR-KAGGTPR-a11-b1	SIRT1	H1.2	inter-protein xl	494	37	0	30.68	0.009	B
SNDDLDVSESKGCMEEKPQEVQTSR-KAGGTPR-a11-b1	SIRT1	H1.2	inter-protein xl	494	37	0	31.63	0	C
SNDDLDVSESKGCMEEKPQEVQTSR-KCWPNR-a11-b1	SIRT1	SIRT1	intra-protein xl	494	544	0	35.01	0	A
SNDDLDVSESKGCMEEKPQEVQTSR-KCWPNR-a11-b1	SIRT1	SIRT1	intra-protein xl	494	544	0	35.52	0	B
SNDDLDVSESKGCMEEKPQEVQTSR-KCWPNR-a11-b1	SIRT1	SIRT1	intra-protein xl	494	544	0	35.85	0	C
SNDDLDVSESKGCMEEKPQEVQTSR-LSEITEKPPR-a11-b7	SIRT1	SIRT1	intra-protein xl	494	435	0	32.58	0.012	A
SNDDLDVSESKGCMEEKPQEVQTSR-LSEITEKPPR-a11-b7	SIRT1	SIRT1	intra-protein xl	494	435	0	32.89	0.014	B
SNDDLDVSESKGCMEEKPQEVQTSR-LSEITEKPPR-a11-b7	SIRT1	SIRT1	intra-protein xl	494	435	0	37.81	0	C
SNDDLDVSESKGCMEEKPQEVQTSR-VAKEQISR-a11-b3	SIRT1	SIRT1	intra-protein xl	494	552	0	34.66	0	A
SNDDLDVSESKGCMEEKPQEVQTSR-VAKEQISR-a11-b3	SIRT1	SIRT1	intra-protein xl	494	552	0	37.83	0	B
SNDDLDVSESKGCMEEKPQEVQTSR-VAKEQISR-a11-b3	SIRT1	SIRT1	intra-protein xl	494	552	0	33.32	0.032	C
SNDDLDVSESKGCMEEKPQEVQTSR-VAKEQISR-a17-b3	SIRT1	SIRT1	intra-protein xl	500	552	0	31.14	0.016	A
SNDDLDVSESKGCMEEKPQEVQTSR-VAKEQISR-a17-b3	SIRT1	SIRT1	intra-protein xl	500	552	0	31.22	0.032	C
TLSDYNIQKESTLHLVLR-LIFAGKQLEDGR-a9-b6	Ub	Ub	intra-protein xl	71	56	0.6	32.29	0.012	A
TLSDYNIQKESTLHLVLR-LIFAGKQLEDGR-a9-b6	Ub	Ub	intra-protein xl	71	56	0.68	37.09	0	B
TLSDYNIQKESTLHLVLR-LIFAGKQLEDGR-a9-b6	Ub	Ub	intra-protein xl	71	56	0.64	35.94	0	C
VAKEQISR-AAKSAAK-a3-b3	SIRT1	H1.2	inter-protein xl	552	197	0.61	38.04	0	A
VAKEQISR-AAKSAAK-a3-b3	SIRT1	H1.2	inter-protein xl	552	197	0.58	46.69	0	B
VAKEQISR-AAKSAAK-a3-b3	SIRT1	H1.2	inter-protein xl	552	197	0.48	43.46	0	C
VAKEQISR-AGGTKPK-a3-b5	SIRT1	H1.2	inter-protein xl	552	137	0	35.87	0	A
VAKEQISR-AGGTKPK-a3-b5	SIRT1	H1.2	inter-protein xl	552	137	0.74	36.47	0	B
VAKEQISR-AGGTKPK-a3-b5	SIRT1	H1.2	inter-protein xl	552	137	0	35.72	0	C
VAKEQISR-AKVAKPK-a3-b2	SIRT1	H1.2	inter-protein xl	552	188	0.39	34.44	0	A
VAKEQISR-AKVAKPK-a3-b2	SIRT1	H1.2	inter-protein xl	552	188	0.37	36.58	0	B
VAKEQISR-AKVAKPK-a3-b2	SIRT1	H1.2	inter-protein xl	552	188	0.44	41.29	0	C
VAKEQISR-IKLGLK-a3-b2	SIRT1	H1.2	inter-protein xl	552	91	0.47	36.84	0	A
VAKEQISR-IKLGLK-a3-b2	SIRT1	H1.2	inter-protein xl	552	91	0.51	37.75	0	B
VAKEQISR-IKLGLK-a3-b2	SIRT1	H1.2	inter-protein xl	552	91	0.51	36.36	0	C
VAKEQISR-KAGGTPR-a3-b1	SIRT1	H1.2	inter-protein xl	552	37	0	36.8	0	A
VAKEQISR-KAGGTPR-a3-b1	SIRT1	H1.2	inter-protein xl	552	37	0	39.12	0	B
VAKEQISR-KAGGTPR-a3-b1	SIRT1	H1.2	inter-protein xl	552	37	0	38.01	0	C
VAKEQISR-KCWPNR-a3-b1	SIRT1	SIRT1	intra-protein xl	552	544	0.88	44.68	0	A
VAKEQISR-KCWPNR-a3-b1	SIRT1	SIRT1	intra-protein xl	552	544	0.75	45.19	0	B
VAKEQISR-KCWPNR-a3-b1	SIRT1	SIRT1	intra-protein xl	552	544	0.7	48.01	0	C
VAKEQISR-KPVGAAK-a3-b1	SIRT1	H1.2	inter-protein xl	552	140	0.57	36.23	0	A
VAKEQISR-KPVGAAK-a3-b1	SIRT1	H1.2	inter-protein xl	552	140	0.46	35.88	0	B
VAKEQISR-KPVGAAK-a3-b1	SIRT1	H1.2	inter-protein xl	552	140	0.47	33.61	0	C
VAKEQISRR-KCWPNR-a3-b1	SIRT1	SIRT1	intra-protein xl	552	544	0.64	36.46	0	B
VAKEQISR-VAKEQISR-a3-b3	SIRT1	SIRT1	intra-protein xl	552	552	0.79	41.84	0	A
VAKEQISR-VAKEQISR-a3-b3	SIRT1	SIRT1	intra-protein xl	552	552	0	35.16	0	B
VAKEQISR-VAKEQISR-a3-b3	SIRT1	SIRT1	intra-protein xl	552	552	0	37.27	0	C
VAKEQISR-VAKSPK-a3-b3	SIRT1	H1.2	inter-protein xl	552	182	0.72	35.64	0	A
VAKEQISR-VAKSPK-a3-b3	SIRT1	H1.2	inter-protein xl	552	182	0.84	34.48	0	B
VAKEQISR-VAKSPK-a3-b3	SIRT1	H1.2	inter-protein xl	552	182	0.59	38.71	0	C
YKVDCEAVR-AVAASKER-a2-b6	SIRT1	H1.2	inter-protein xl	299	62	0	33.66	0	A
YKVDCEAVR-AVAASKER-a2-b6	SIRT1	H1.2	inter-protein xl	299	62	0	30.56	0.009	B
YKVDCEAVR-AVAASKER-a2-b6	SIRT1	H1.2	inter-protein xl	299	62	0	31.79	0	C
YKVDCEAVR-VAKEQISR-a2-b3	SIRT1	SIRT1	intra-protein xl	299	552	0.66	47.7	0	A
YKVDCEAVR-VAKEQISR-a2-b3	SIRT1	SIRT1	intra-protein xl	299	552	0.63	46.85	0	B
YKVDCEAVR-VAKEQISR-a2-b3	SIRT1	SIRT1	intra-protein xl	299	552	0.65	44.88	0	C

## Sheet: H1.2_SIRT1_Ub
XL-MS data for H1.2: SIRT1 with Ub (related to Supplementary Fig. 6A)
Crosslinked peptides	Protein 1	Protein 2	XL type	Position 1	Position 2	deltaS	ld-score	FDR	Replicate
AASGEAKPK-AVAASKER-a7-b6	H1.2	H1.2	intra-protein xl	127	62	0	39.33	0.012	A
AASGEAKPK-AVAASKER-a7-b6	H1.2	H1.2	intra-protein xl	127	62	0	41.78	0	B
AASGEAKPK-AVAASKER-a7-b6	H1.2	H1.2	intra-protein xl	127	62	0	39.55	0	C
AGGTKPKKPVGAAK-KAAGGATPK-a8-b1	H1.2	H1.2	intra-protein xl	140	150	0.56	37.02	0.012	A
AKKPAAATVTKK-VAKSPK-a11-b3	H1.2	H1.2	intra-protein xl	178	182	0.78	32.05	0	C
ALAAAGYDVEKNNSR-AVAASKER-a11-b6	H1.2	H1.2	intra-protein xl	85	62	0	32.44	0.012	A
ALAAAGYDVEKNNSR-AVAASKER-a11-b6	H1.2	H1.2	intra-protein xl	85	62	0	38.21	0	B
ALAAAGYDVEKNNSR-AVAASKER-a11-b6	H1.2	H1.2	intra-protein xl	85	62	0	33.48	0	C
ALAAAGYDVEKNNSR-KAGGTPR-a11-b1	H1.2	H1.2	intra-protein xl	85	37	0	39.27	0.012	A
ALAAAGYDVEKNNSR-KAGGTPR-a11-b1	H1.2	H1.2	intra-protein xl	85	37	0	36.67	0.007	B
ALAAAGYDVEKNNSR-KAGGTPR-a11-b1	H1.2	H1.2	intra-protein xl	85	37	0	36.55	0	C
ALAAAGYDVEKNNSR-SGVSLAALKK-a11-b9	H1.2	H1.2	intra-protein xl	85	73	0.73	41.65	0	A
ALAAAGYDVEKNNSR-SGVSLAALKK-a11-b9	H1.2	H1.2	intra-protein xl	85	73	0.67	42.23	0	B
ALAAAGYDVEKNNSR-SGVSLAALKK-a11-b9	H1.2	H1.2	intra-protein xl	85	73	0.66	46.19	0	C
AVAASKER-AVAASKER-a6-b6	H1.2	H1.2	intra-protein xl	62	62	0	34.92	0.012	A
AVAASKER-AVAASKER-a6-b6	H1.2	H1.2	intra-protein xl	62	62	0	32.68	0.007	B
AVAASKER-AVAASKER-a6-b6	H1.2	H1.2	intra-protein xl	62	62	0	34.22	0	C
AVAASKER-VAKEQISR-a6-b3	H1.2	SIRT1	inter-protein xl	62	552	0	34.13	0	A
AVAASKER-VAKEQISR-a6-b3	H1.2	SIRT1	inter-protein xl	62	552	0	33.69	0	B
AVAASKER-VAKEQISR-a6-b3	H1.2	SIRT1	inter-protein xl	62	552	0	32.64	0	C
FAKEIYPGQFQPSLCHK-KCWPNR-a3-b1	SIRT1	SIRT1	intra-protein xl	236	544	0.45	33.45	0.012	A
FAKEIYPGQFQPSLCHK-KCWPNR-a3-b1	SIRT1	SIRT1	intra-protein xl	236	544	0.41	33.04	0.007	B
FAKEIYPGQFQPSLCHK-KCWPNR-a3-b1	SIRT1	SIRT1	intra-protein xl	236	544	0.45	31.56	0	C
FAKEIYPGQFQPSLCHK-LSEITEKPPR-a3-b7	SIRT1	SIRT1	intra-protein xl	236	435	0	37.44	0.012	A
FAKEIYPGQFQPSLCHK-LSEITEKPPR-a3-b7	SIRT1	SIRT1	intra-protein xl	236	435	0.65	35.39	0.007	B
FAKEIYPGQFQPSLCHK-LSEITEKPPR-a3-b7	SIRT1	SIRT1	intra-protein xl	236	435	0	42.37	0	C
FAKEIYPGQFQPSLCHK-VAKEQISR-a3-b3	SIRT1	SIRT1	intra-protein xl	236	552	0	34.45	0.012	A
FAKEIYPGQFQPSLCHK-VAKEQISR-a3-b3	SIRT1	SIRT1	intra-protein xl	236	552	0.22	33.28	0.007	B
FAKEIYPGQFQPSLCHK-VAKEQISR-a3-b3	SIRT1	SIRT1	intra-protein xl	236	552	0.29	36.23	0	C
FAKEIYPGQFQPSLCHK-YKVDCEAVR-a3-b2	SIRT1	SIRT1	intra-protein xl	236	299	0.64	31.33	0.021	A
FAKEIYPGQFQPSLCHK-YKVDCEAVR-a3-b2	SIRT1	SIRT1	intra-protein xl	236	299	0	30.65	0.007	B
FAKEIYPGQFQPSLCHK-YKVDCEAVR-a3-b2	SIRT1	SIRT1	intra-protein xl	236	299	0	31.39	0	C
FIALSDKEGKLLR-LSEITEKPPR-a7-b7	SIRT1	SIRT1	intra-protein xl	257	435	0.34	31.17	0.021	A
FIALSDKEGK-LSEITEKPPR-a7-b7	SIRT1	SIRT1	intra-protein xl	257	435	0	38.69	0.012	A
FIALSDKEGK-LSEITEKPPR-a7-b7	SIRT1	SIRT1	intra-protein xl	257	435	0.63	35.41	0.007	B
FIALSDKEGK-LSEITEKPPR-a7-b7	SIRT1	SIRT1	intra-protein xl	257	435	0	35.93	0	C
GCMEEKPQEVQTSR-KCWPNR-a6-b1	SIRT1	SIRT1	intra-protein xl	500	544	0	36.74	0.012	A
GCMEEKPQEVQTSR-KCWPNR-a6-b1	SIRT1	SIRT1	intra-protein xl	500	544	0	36.54	0.007	B
GCMEEKPQEVQTSR-KCWPNR-a6-b1	SIRT1	SIRT1	intra-protein xl	500	544	0	34.3	0	C
GCMEEKPQEVQTSR-LSEITEKPPR-a6-b7	SIRT1	SIRT1	intra-protein xl	500	435	0	36.2	0.012	A
GCMEEKPQEVQTSR-LSEITEKPPR-a6-b7	SIRT1	SIRT1	intra-protein xl	500	435	0	42.13	0	B
GCMEEKPQEVQTSR-LSEITEKPPR-a6-b7	SIRT1	SIRT1	intra-protein xl	500	435	0	36.73	0	C
GCMEEKPQEVQTSR-VAKEQISR-a6-b3	SIRT1	SIRT1	intra-protein xl	500	552	0	38.52	0.012	A
GCMEEKPQEVQTSR-VAKEQISR-a6-b3	SIRT1	SIRT1	intra-protein xl	500	552	0	38.08	0	B
GCMEEKPQEVQTSR-VAKEQISR-a6-b3	SIRT1	SIRT1	intra-protein xl	500	552	0	35.9	0	C
GTGASGSFKLNK-AVAASKER-a9-b6	H1.2	H1.2	intra-protein xl	116	62	0.32	39.95	0	A
GTGASGSFKLNK-AVAASKER-a9-b6	H1.2	H1.2	intra-protein xl	116	62	0	43.99	0	B
GTGASGSFKLNK-AVAASKER-a9-b6	H1.2	H1.2	intra-protein xl	116	62	0.52	40.77	0	C
GTGASGSFKLNK-KAASGEAKPK-a9-b1	H1.2	H1.2	intra-protein xl	116	120	0.93	32.41	0.012	A
GTGASGSFKLNK-KAASGEAKPK-a9-b1	H1.2	H1.2	intra-protein xl	116	120	0.9	37.12	0	B
GTGASGSFKLNK-KAASGEAKPK-a9-b1	H1.2	H1.2	intra-protein xl	116	120	0.89	34.06	0	C
IIQCHGSFATASCLICKYK-VAKEQISR-a17-b3	SIRT1	SIRT1	intra-protein xl	297	552	0.16	34.4	0.012	A
IIQCHGSFATASCLICKYK-VAKEQISR-a17-b3	SIRT1	SIRT1	intra-protein xl	297	552	0.27	33.19	0.007	B
IIQCHGSFATASCLICKYK-VAKEQISR-a17-b3	SIRT1	SIRT1	intra-protein xl	297	552	0.15	31.61	0	C
KAAGGATPK-KPVGAAK-a1-b1	H1.2	H1.2	intra-protein xl	150	140	0.56	42.54	0	A
KAAGGATPK-KPVGAAK-a1-b1	H1.2	H1.2	intra-protein xl	150	140	0.65	39.3	0	B
KAAGGATPK-KPVGAAK-a1-b1	H1.2	H1.2	intra-protein xl	150	140	0	37.17	0	C
KAASGEAKPK-VAKEQISR-a1-b3	H1.2	SIRT1	inter-protein xl	120	552	0.17	39.77	0	A
KAASGEAKPK-VAKEQISR-a1-b3	H1.2	SIRT1	inter-protein xl	120	552	0.71	33.85	0	B
KAASGEAKPK-VAKEQISR-a1-b3	H1.2	SIRT1	inter-protein xl	120	552	0.58	36.3	0	C
KALAAAGYDVEK-AVAASKER-a1-b6	H1.2	H1.2	intra-protein xl	74	62	0.54	45.9	0	A
KALAAAGYDVEK-AVAASKER-a1-b6	H1.2	H1.2	intra-protein xl	74	62	0.55	46.53	0	B
KALAAAGYDVEK-AVAASKER-a1-b6	H1.2	H1.2	intra-protein xl	74	62	0.49	45.58	0	C
KASGPPVSELITK-LSEITEKPPR-a1-b7	H1.2	SIRT1	inter-protein xl	44	435	0.28	42.53	0	A
KASGPPVSELITK-LSEITEKPPR-a1-b7	H1.2	SIRT1	inter-protein xl	44	435	0.39	38.33	0	B
KASGPPVSELITK-LSEITEKPPR-a1-b7	H1.2	SIRT1	inter-protein xl	44	435	0.33	32.09	0	C
KDINTIEDAVK-IKLGLK-a1-b2	SIRT1	H1.2	inter-protein xl	160	91	0	30.98	0	A
KDINTIEDAVK-IKLGLK-a1-b2	SIRT1	H1.2	inter-protein xl	160	91	0	37.4	0	B
KDINTIEDAVK-IKLGLK-a1-b2	SIRT1	H1.2	inter-protein xl	160	91	0	31.05	0	C
KDINTIEDAVK-KCWPNR-a1-b1	SIRT1	SIRT1	intra-protein xl	160	544	0	30.83	0.023	A
KDINTIEDAVK-KCWPNR-a1-b1	SIRT1	SIRT1	intra-protein xl	160	544	0	31.63	0.007	B
KDINTIEDAVK-KCWPNR-a1-b1	SIRT1	SIRT1	intra-protein xl	160	544	0	35.74	0	C
KDINTIEDAVK-LLQECKK-a1-b6	SIRT1	SIRT1	intra-protein xl	160	176	0.27	43.82	0	A
KDINTIEDAVK-LLQECKK-a1-b6	SIRT1	SIRT1	intra-protein xl	160	176	0.88	35.72	0.007	B
KDINTIEDAVK-LLQECKK-a1-b6	SIRT1	SIRT1	intra-protein xl	160	176	0.82	35.73	0	C
KDINTIEDAVK-LSEITEKPPR-a1-b7	SIRT1	SIRT1	intra-protein xl	160	435	0	46.89	0	A
KDINTIEDAVK-LSEITEKPPR-a1-b7	SIRT1	SIRT1	intra-protein xl	160	435	0	38.53	0	B
KDINTIEDAVK-LSEITEKPPR-a1-b7	SIRT1	SIRT1	intra-protein xl	160	435	0	47.83	0	C
KDINTIEDAVK-SGVSLAALKK-a1-b9	SIRT1	H1.2	inter-protein xl	160	73	0	33.01	0	A
KDINTIEDAVK-SGVSLAALKK-a1-b9	SIRT1	H1.2	inter-protein xl	160	73	0	35.17	0	B
KDINTIEDAVK-SGVSLAALKK-a1-b9	SIRT1	H1.2	inter-protein xl	160	73	0.6	33.17	0	C
KDINTIEDAVK-VAKEQISR-a1-b3	SIRT1	SIRT1	intra-protein xl	160	552	0	47.41	0	A
KDINTIEDAVK-VAKEQISR-a1-b3	SIRT1	SIRT1	intra-protein xl	160	552	0	40.01	0	B
KDINTIEDAVK-VAKEQISR-a1-b3	SIRT1	SIRT1	intra-protein xl	160	552	0	46.44	0	C
KDINTIEDAVK-YKVDCEAVR-a1-b2	SIRT1	SIRT1	intra-protein xl	160	299	0	42.46	0	A
KDINTIEDAVK-YKVDCEAVR-a1-b2	SIRT1	SIRT1	intra-protein xl	160	299	0	33.09	0.007	B
KDINTIEDAVK-YKVDCEAVR-a1-b2	SIRT1	SIRT1	intra-protein xl	160	299	0.25	35.51	0	C
KPAAATVTKK-VAKSPK-a9-b3	H1.2	H1.2	intra-protein xl	178	182	0.93	33.61	0.012	A
KPAAATVTKK-VAKSPK-a9-b3	H1.2	H1.2	intra-protein xl	178	182	0.88	38.73	0	B
LCCNPVKLSEITEKPPR-LLQECKK-a7-b6	SIRT1	SIRT1	intra-protein xl	428	176	0.21	34.35	0.012	A
LCCNPVKLSEITEKPPR-LLQECKK-a7-b6	SIRT1	SIRT1	intra-protein xl	428	176	0.75	32.53	0.007	B
LCCNPVKLSEITEKPPR-LLQECKK-a7-b6	SIRT1	SIRT1	intra-protein xl	428	176	0.74	30.75	0	C
LCCNPVKLSEITEKPPR-VAKEQISR-a7-b3	SIRT1	SIRT1	intra-protein xl	428	552	0.34	39	0.012	A
LCCNPVKLSEITEKPPR-VAKEQISR-a7-b3	SIRT1	SIRT1	intra-protein xl	428	552	0	43.47	0	B
LCCNPVKLSEITEKPPR-VAKEQISR-a7-b3	SIRT1	SIRT1	intra-protein xl	428	552	0.25	45	0	C
LGGEYAKLCCNPVK-FIALSDKEGK-a7-b7	SIRT1	SIRT1	intra-protein xl	421	257	0	36.41	0.012	A
LGGEYAKLCCNPVK-FIALSDKEGK-a7-b7	SIRT1	SIRT1	intra-protein xl	421	257	0	31.15	0.007	B
LGGEYAKLCCNPVK-FIALSDKEGK-a7-b7	SIRT1	SIRT1	intra-protein xl	421	257	0	41.23	0	C
LGGEYAKLCCNPVK-KDINTIEDAVK-a7-b1	SIRT1	SIRT1	intra-protein xl	421	160	0	35.96	0.012	A
LGGEYAKLCCNPVK-KDINTIEDAVK-a7-b1	SIRT1	SIRT1	intra-protein xl	421	160	0	36.8	0.007	B
LGGEYAKLCCNPVK-KDINTIEDAVK-a7-b1	SIRT1	SIRT1	intra-protein xl	421	160	0	32.22	0	C
LGGEYAKLCCNPVK-LSEITEKPPR-a7-b7	SIRT1	SIRT1	intra-protein xl	421	435	0.45	40.32	0	A
LGGEYAKLCCNPVK-LSEITEKPPR-a7-b7	SIRT1	SIRT1	intra-protein xl	421	435	0.31	40.56	0	B
LGGEYAKLCCNPVK-LSEITEKPPR-a7-b7	SIRT1	SIRT1	intra-protein xl	421	435	0.46	40.01	0	C
LGGEYAKLCCNPVK-VAKEQISR-a7-b3	SIRT1	SIRT1	intra-protein xl	421	552	0.24	47.14	0	A
LGGEYAKLCCNPVK-VAKEQISR-a7-b3	SIRT1	SIRT1	intra-protein xl	421	552	0	44.83	0	B
LGGEYAKLCCNPVK-VAKEQISR-a7-b3	SIRT1	SIRT1	intra-protein xl	421	552	0	40.51	0	C
LSEITEKPPR-AVAASKER-a7-b6	SIRT1	H1.2	inter-protein xl	435	62	0.54	32.55	0	A
LSEITEKPPR-AVAASKER-a7-b6	SIRT1	H1.2	inter-protein xl	435	62	0.36	31.91	0	B
LSEITEKPPR-AVAASKER-a7-b6	SIRT1	H1.2	inter-protein xl	435	62	0.48	31.08	0	C
LSEITEKPPR-KCWPNR-a7-b1	SIRT1	SIRT1	intra-protein xl	435	544	0.26	43.29	0	A
LSEITEKPPR-KCWPNR-a7-b1	SIRT1	SIRT1	intra-protein xl	435	544	0	44.14	0	B
LSEITEKPPR-KCWPNR-a7-b1	SIRT1	SIRT1	intra-protein xl	435	544	0	44.61	0	C
LSEITEKPPR-VAKEQISR-a7-b3	SIRT1	SIRT1	intra-protein xl	435	552	0	40.34	0	A
LSEITEKPPR-VAKEQISR-a7-b3	SIRT1	SIRT1	intra-protein xl	435	552	0	40.85	0	B
LSEITEKPPR-VAKEQISR-a7-b3	SIRT1	SIRT1	intra-protein xl	435	552	0	42.04	0	C
LSEITEKPPR-YKVDCEAVR-a7-b2	SIRT1	SIRT1	intra-protein xl	435	299	0	36.88	0.012	A
LSEITEKPPR-YKVDCEAVR-a7-b2	SIRT1	SIRT1	intra-protein xl	435	299	0	35.42	0.007	B
LSEITEKPPR-YKVDCEAVR-a7-b2	SIRT1	SIRT1	intra-protein xl	435	299	0	33.7	0	C
NVESIAEQMENPDLKNVGSSTGEK-GCMEEKPQEVQTSR-a15-b6	SIRT1	SIRT1	intra-protein xl	523	500	0.3	32.42	0.012	A
NVESIAEQMENPDLKNVGSSTGEK-GCMEEKPQEVQTSR-a15-b6	SIRT1	SIRT1	intra-protein xl	523	500	0.41	37.09	0.007	B
NVESIAEQMENPDLKNVGSSTGEK-GCMEEKPQEVQTSR-a15-b6	SIRT1	SIRT1	intra-protein xl	523	500	0.32	33.36	0	C
NVESIAEQMENPDLKNVGSSTGEK-KCWPNR-a15-b1	SIRT1	SIRT1	intra-protein xl	523	544	0	34.69	0.012	A
NVESIAEQMENPDLKNVGSSTGEK-KCWPNR-a15-b1	SIRT1	SIRT1	intra-protein xl	523	544	0	34.34	0.007	B
NVESIAEQMENPDLKNVGSSTGEK-KCWPNR-a15-b1	SIRT1	SIRT1	intra-protein xl	523	544	0	31.35	0	C
NVESIAEQMENPDLKNVGSSTGEKNER-GCMEEKPQEVQTSR-a15-b6	SIRT1	SIRT1	intra-protein xl	523	500	0.31	32.52	0.012	A
NVESIAEQMENPDLKNVGSSTGEKNER-GCMEEKPQEVQTSR-a15-b6	SIRT1	SIRT1	intra-protein xl	523	500	0.39	41.78	0	B
NVESIAEQMENPDLKNVGSSTGEKNER-GCMEEKPQEVQTSR-a15-b6	SIRT1	SIRT1	intra-protein xl	523	500	0.25	35.76	0	C
NVESIAEQMENPDLKNVGSSTGEKNER-KCWPNR-a15-b1	SIRT1	SIRT1	intra-protein xl	523	544	0	30.83	0.023	A
NVESIAEQMENPDLKNVGSSTGEKNER-KCWPNR-a15-b1	SIRT1	SIRT1	intra-protein xl	523	544	0	31.42	0.007	B
NVESIAEQMENPDLKNVGSSTGEKNER-VAKEQISR-a15-b3	SIRT1	SIRT1	intra-protein xl	523	552	0	31.27	0.021	A
NVESIAEQMENPDLKNVGSSTGEKNER-VAKEQISR-a15-b3	SIRT1	SIRT1	intra-protein xl	523	552	0.14	31.78	0.007	B
NVESIAEQMENPDLKNVGSSTGEK-VAKEQISR-a15-b3	SIRT1	SIRT1	intra-protein xl	523	552	0	32.48	0.012	A
NVESIAEQMENPDLKNVGSSTGEK-VAKEQISR-a15-b3	SIRT1	SIRT1	intra-protein xl	523	552	0	34.19	0.007	B
NVESIAEQMENPDLKNVGSSTGEK-VAKEQISR-a15-b3	SIRT1	SIRT1	intra-protein xl	523	552	0	35.11	0	C
NVGSSTGEKNER-KCWPNR-a9-b1	SIRT1	SIRT1	intra-protein xl	532	544	0	31.11	0.021	A
NVGSSTGEKNER-KCWPNR-a9-b1	SIRT1	SIRT1	intra-protein xl	532	544	0	35.13	0.007	B
NVGSSTGEKNER-KCWPNR-a9-b1	SIRT1	SIRT1	intra-protein xl	532	544	0	36.42	0	C
NVGSSTGEKNER-LSEITEKPPR-a9-b7	SIRT1	SIRT1	intra-protein xl	532	435	0	36.73	0.012	A
NVGSSTGEKNER-LSEITEKPPR-a9-b7	SIRT1	SIRT1	intra-protein xl	532	435	0	34.93	0.007	B
NVGSSTGEKNER-LSEITEKPPR-a9-b7	SIRT1	SIRT1	intra-protein xl	532	435	0	37.05	0	C
NVGSSTGEKNER-NVGSSTGEKNER-a9-b9	SIRT1	SIRT1	intra-protein xl	532	532	0	30.55	0.023	A
NVGSSTGEKNER-NVGSSTGEKNER-a9-b9	SIRT1	SIRT1	intra-protein xl	532	532	0	30.55	0.007	B
NVGSSTGEKNER-NVGSSTGEKNER-a9-b9	SIRT1	SIRT1	intra-protein xl	532	532	0	31.31	0	C
NVGSSTGEKNER-VAKEQISR-a9-b3	SIRT1	SIRT1	intra-protein xl	532	552	0	34.5	0.012	A
NVGSSTGEKNER-VAKEQISR-a9-b3	SIRT1	SIRT1	intra-protein xl	532	552	0	35.77	0.007	B
NVGSSTGEKNER-VAKEQISR-a9-b3	SIRT1	SIRT1	intra-protein xl	532	552	0	35.91	0	C
RKDINTIEDAVK-KCWPNR-a2-b1	SIRT1	SIRT1	intra-protein xl	160	544	0	34.71	0.012	A
RKDINTIEDAVK-KCWPNR-a2-b1	SIRT1	SIRT1	intra-protein xl	160	544	0	37.73	0	B
RKDINTIEDAVK-KCWPNR-a2-b1	SIRT1	SIRT1	intra-protein xl	160	544	0.58	34.52	0	C
RKDINTIEDAVK-LLQECKK-a2-b6	SIRT1	SIRT1	intra-protein xl	160	176	0.85	40.91	0	A
RKDINTIEDAVK-LLQECKK-a2-b6	SIRT1	SIRT1	intra-protein xl	160	176	0	34.58	0	C
RKDINTIEDAVK-LSEITEKPPR-a2-b7	SIRT1	SIRT1	intra-protein xl	160	435	0	37.29	0.012	A
RKDINTIEDAVK-LSEITEKPPR-a2-b7	SIRT1	SIRT1	intra-protein xl	160	435	0	37.67	0	B
RKDINTIEDAVK-LSEITEKPPR-a2-b7	SIRT1	SIRT1	intra-protein xl	160	435	0.46	32.32	0	C
RKDINTIEDAVK-VAKEQISR-a2-b3	SIRT1	SIRT1	intra-protein xl	160	552	0.7	39.14	0.012	A
RKDINTIEDAVK-VAKEQISR-a2-b3	SIRT1	SIRT1	intra-protein xl	160	552	0.64	36.27	0.007	B
RKDINTIEDAVK-VAKEQISR-a2-b3	SIRT1	SIRT1	intra-protein xl	160	552	0.74	34.7	0	C
SGVSLAALKK-AVAASKER-a9-b6	H1.2	H1.2	intra-protein xl	73	62	0.66	36.28	0.012	A
SGVSLAALKK-AVAASKER-a9-b6	H1.2	H1.2	intra-protein xl	73	62	0.7	37.61	0	B
SGVSLAALKK-AVAASKER-a9-b6	H1.2	H1.2	intra-protein xl	73	62	0.64	34.33	0	C
SGVSLAALKK-IKLGLK-a9-b2	H1.2	H1.2	intra-protein xl	73	91	0	34.85	0.012	A
SGVSLAALKK-IKLGLK-a9-b2	H1.2	H1.2	intra-protein xl	73	91	0	31.63	0.007	B
SGVSLAALKK-IKLGLK-a9-b2	H1.2	H1.2	intra-protein xl	73	91	0	32.66	0	C
SLVSKGTLVQTK-IKLGLK-a5-b2	H1.2	H1.2	intra-protein xl	100	91	0.59	37.91	0.012	A
SLVSKGTLVQTK-IKLGLK-a5-b2	H1.2	H1.2	intra-protein xl	100	91	0.58	37.94	0	B
SLVSKGTLVQTK-IKLGLK-a5-b2	H1.2	H1.2	intra-protein xl	100	91	0.67	37.73	0	C
SNDDLDVSESKGCMEEKPQEVQTSR-KCWPNR-a11-b1	SIRT1	SIRT1	intra-protein xl	494	544	0	34.67	0.012	A
SNDDLDVSESKGCMEEKPQEVQTSR-KCWPNR-a11-b1	SIRT1	SIRT1	intra-protein xl	494	544	0	33.84	0.007	B
SNDDLDVSESKGCMEEKPQEVQTSR-KCWPNR-a11-b1	SIRT1	SIRT1	intra-protein xl	494	544	0	33.18	0	C
SNDDLDVSESKGCMEEKPQEVQTSR-KCWPNR-a17-b1	SIRT1	SIRT1	intra-protein xl	500	544	0	31.13	0.007	B
SNDDLDVSESKGCMEEKPQEVQTSR-KCWPNR-a17-b1	SIRT1	SIRT1	intra-protein xl	500	544	0	33.3	0	C
SNDDLDVSESKGCMEEKPQEVQTSR-LGGEYAKLCCNPVK-a11-b7	SIRT1	SIRT1	intra-protein xl	494	421	0	32.09	0.021	A
SNDDLDVSESKGCMEEKPQEVQTSR-LGGEYAKLCCNPVK-a11-b7	SIRT1	SIRT1	intra-protein xl	494	421	0	33.76	0.007	B
SNDDLDVSESKGCMEEKPQEVQTSR-LGGEYAKLCCNPVK-a11-b7	SIRT1	SIRT1	intra-protein xl	494	421	0	31.26	0	C
SNDDLDVSESKGCMEEKPQEVQTSR-LSEITEKPPR-a11-b7	SIRT1	SIRT1	intra-protein xl	494	435	0	31.61	0.021	A
SNDDLDVSESKGCMEEKPQEVQTSR-LSEITEKPPR-a11-b7	SIRT1	SIRT1	intra-protein xl	494	435	0	36.22	0.007	B
SNDDLDVSESKGCMEEKPQEVQTSR-LSEITEKPPR-a11-b7	SIRT1	SIRT1	intra-protein xl	494	435	0.05	34.04	0	C
SNDDLDVSESKGCMEEKPQEVQTSR-VAKEQISR-a11-b3	SIRT1	SIRT1	intra-protein xl	494	552	0	35.98	0.012	A
SNDDLDVSESKGCMEEKPQEVQTSR-VAKEQISR-a11-b3	SIRT1	SIRT1	intra-protein xl	494	552	0	36.19	0.007	B
SNDDLDVSESKGCMEEKPQEVQTSR-VAKEQISR-a11-b3	SIRT1	SIRT1	intra-protein xl	494	552	0	34.58	0	C
SNDDLDVSESKGCMEEKPQEVQTSR-VAKEQISR-a17-b3	SIRT1	SIRT1	intra-protein xl	500	552	0	33.36	0.012	A
SNDDLDVSESKGCMEEKPQEVQTSR-VAKEQISR-a17-b3	SIRT1	SIRT1	intra-protein xl	500	552	0	34.31	0.007	B
SNDDLDVSESKGCMEEKPQEVQTSR-VAKEQISR-a17-b3	SIRT1	SIRT1	intra-protein xl	500	552	0	34.47	0	C
TLSDYNIQKESTLHLVLR-LIFAGKQLEDGR-a9-b6	Ub	Ub	intra-protein xl	63	48	0.67	31.63	0.021	A
TLSDYNIQKESTLHLVLR-LIFAGKQLEDGR-a9-b6	Ub	Ub	intra-protein xl	63	48	0.52	31.29	0.007	B
TLSDYNIQKESTLHLVLR-LIFAGKQLEDGR-a9-b6	Ub	Ub	intra-protein xl	63	48	0.54	34.36	0	C
TSPPDSSVIVTLLDQAAKSNDDLDVSESK-GCMEEKPQEVQTSR-a18-b6	SIRT1	SIRT1	intra-protein xl	483	500	0.87	32.53	0.012	A
TSPPDSSVIVTLLDQAAKSNDDLDVSESK-GCMEEKPQEVQTSR-a18-b6	SIRT1	SIRT1	intra-protein xl	483	500	0.93	39.31	0	B
TSPPDSSVIVTLLDQAAKSNDDLDVSESK-GCMEEKPQEVQTSR-a18-b6	SIRT1	SIRT1	intra-protein xl	483	500	0.91	34.4	0	C
VAKEQISR-IKLGLK-a3-b2	SIRT1	H1.2	inter-protein xl	552	91	0.3	34.57	0	A
VAKEQISR-IKLGLK-a3-b2	SIRT1	H1.2	inter-protein xl	552	91	0.27	39.44	0	B
VAKEQISR-IKLGLK-a3-b2	SIRT1	H1.2	inter-protein xl	552	91	0	36.68	0	C
VAKEQISR-KAGGTPR-a3-b1	SIRT1	H1.2	inter-protein xl	552	37	0	42.18	0	A
VAKEQISR-KAGGTPR-a3-b1	SIRT1	H1.2	inter-protein xl	552	37	0	36.78	0	B
VAKEQISR-KAGGTPR-a3-b1	SIRT1	H1.2	inter-protein xl	552	37	0	39.04	0	C
VAKEQISR-KCWPNR-a3-b1	SIRT1	SIRT1	intra-protein xl	552	544	0.83	44.87	0	A
VAKEQISR-KCWPNR-a3-b1	SIRT1	SIRT1	intra-protein xl	552	544	0.7	49.62	0	B
VAKEQISR-KCWPNR-a3-b1	SIRT1	SIRT1	intra-protein xl	552	544	0.81	44.65	0	C
VAKEQISR-KPVGAAK-a3-b1	SIRT1	H1.2	inter-protein xl	552	140	0.51	33.91	0	A
VAKEQISR-KPVGAAK-a3-b1	SIRT1	H1.2	inter-protein xl	552	140	0.38	35.87	0	B
VAKEQISR-KPVGAAK-a3-b1	SIRT1	H1.2	inter-protein xl	552	140	0.51	35.27	0	C
VAKEQISR-LLQECKK-a3-b6	SIRT1	SIRT1	intra-protein xl	552	176	0	32.36	0.012	A
VAKEQISR-LLQECKK-a3-b6	SIRT1	SIRT1	intra-protein xl	552	176	0	31.94	0.007	B
VAKEQISR-LLQECKK-a3-b6	SIRT1	SIRT1	intra-protein xl	552	176	0	33.28	0	C
VAKEQISRR-KCWPNR-a3-b1	SIRT1	SIRT1	intra-protein xl	552	544	0.34	33.07	0.012	A
VAKEQISRR-KCWPNR-a3-b1	SIRT1	SIRT1	intra-protein xl	552	544	0.59	31.09	0.007	B
VAKEQISR-VAKEQISR-a3-b3	SIRT1	SIRT1	intra-protein xl	552	552	0	39.66	0.012	A
VAKEQISR-VAKEQISR-a3-b3	SIRT1	SIRT1	intra-protein xl	552	552	0	34.98	0.007	B
VAKEQISR-VAKEQISR-a3-b3	SIRT1	SIRT1	intra-protein xl	552	552	0	39.72	0	C
YKVDCEAVR-KCWPNR-a2-b1	SIRT1	SIRT1	intra-protein xl	299	544	0	39.56	0.012	A
YKVDCEAVR-KCWPNR-a2-b1	SIRT1	SIRT1	intra-protein xl	299	544	0	40.25	0	B
YKVDCEAVR-KCWPNR-a2-b1	SIRT1	SIRT1	intra-protein xl	299	544	0	41.06	0	C
YKVDCEAVR-VAKEQISR-a2-b3	SIRT1	SIRT1	intra-protein xl	299	552	0	42.87	0	A
YKVDCEAVR-VAKEQISR-a2-b3	SIRT1	SIRT1	intra-protein xl	299	552	0	42.4	0	B
YKVDCEAVR-VAKEQISR-a2-b3	SIRT1	SIRT1	intra-protein xl	299	552	0	43.9	0	C
YKVDCEAVR-YKVDCEAVR-a2-b2	SIRT1	SIRT1	intra-protein xl	299	299	0	31.99	0.021	A
YKVDCEAVR-YKVDCEAVR-a2-b2	SIRT1	SIRT1	intra-protein xl	299	299	0	36.03	0.007	B
YKVDCEAVR-YKVDCEAVR-a2-b2	SIRT1	SIRT1	intra-protein xl	299	299	0	39.87	0	C

## Sheet: SIRT1_Ub
XL-MS data for SIRT1 and Ub (related to Supplementary Fig. 6A)
Crosslinked peptides	Protein 1	Protein 2	XL type	Position 1	Position 2	deltaS	ld-score	FDR	Replicate
FAKEIYPGQFQPSLCHK-KCWPNR-a3-b1	SIRT1	SIRT1	intra-protein xl	236	544	0	33.14	0	A
FAKEIYPGQFQPSLCHK-KCWPNR-a3-b1	SIRT1	SIRT1	intra-protein xl	236	544	0.13	33.75	0	B
FAKEIYPGQFQPSLCHK-KCWPNR-a3-b1	SIRT1	SIRT1	intra-protein xl	236	544	0	35.05	0	C
FAKEIYPGQFQPSLCHK-LSEITEKPPR-a3-b7	SIRT1	SIRT1	intra-protein xl	236	435	0	38.57	0	A
FAKEIYPGQFQPSLCHK-LSEITEKPPR-a3-b7	SIRT1	SIRT1	intra-protein xl	236	435	0.69	36.51	0	B
FAKEIYPGQFQPSLCHK-LSEITEKPPR-a3-b7	SIRT1	SIRT1	intra-protein xl	236	435	0	36.14	0	C
FAKEIYPGQFQPSLCHK-VAKEQISR-a3-b3	SIRT1	SIRT1	intra-protein xl	236	552	0.3	33.81	0	A
FAKEIYPGQFQPSLCHK-VAKEQISR-a3-b3	SIRT1	SIRT1	intra-protein xl	236	552	0.58	30.08	0	B
FAKEIYPGQFQPSLCHK-VAKEQISR-a3-b3	SIRT1	SIRT1	intra-protein xl	236	552	0.63	37.23	0	C
FIALSDKEGKLLR-LLQECKK-a10-b6	SIRT1	SIRT1	intra-protein xl	260	176	0	33.93	0	A
FIALSDKEGKLLR-LLQECKK-a10-b6	SIRT1	SIRT1	intra-protein xl	260	176	0	33.23	0	B
FIALSDKEGKLLR-LLQECKK-a10-b6	SIRT1	SIRT1	intra-protein xl	260	176	0.86	32.6	0	C
FIALSDKEGKLLR-YKVDCEAVR-a10-b2	SIRT1	SIRT1	intra-protein xl	260	299	0	33.06	0	B
FIALSDKEGK-LSEITEKPPR-a7-b7	SIRT1	SIRT1	intra-protein xl	257	435	0	38.65	0	A
FIALSDKEGK-LSEITEKPPR-a7-b7	SIRT1	SIRT1	intra-protein xl	257	435	0	38.22	0	B
FIALSDKEGK-LSEITEKPPR-a7-b7	SIRT1	SIRT1	intra-protein xl	257	435	0	40.38	0	C
GCMEEKPQEVQTSR-KCWPNR-a6-b1	SIRT1	SIRT1	intra-protein xl	500	544	0	36.34	0	A
GCMEEKPQEVQTSR-KCWPNR-a6-b1	SIRT1	SIRT1	intra-protein xl	500	544	0	36.75	0	B
GCMEEKPQEVQTSR-KCWPNR-a6-b1	SIRT1	SIRT1	intra-protein xl	500	544	0	38.35	0	C
GCMEEKPQEVQTSR-KDINTIEDAVK-a6-b1	SIRT1	SIRT1	intra-protein xl	500	160	0	36.68	0	A
GCMEEKPQEVQTSR-KDINTIEDAVK-a6-b1	SIRT1	SIRT1	intra-protein xl	500	160	0	37.37	0	B
GCMEEKPQEVQTSR-KDINTIEDAVK-a6-b1	SIRT1	SIRT1	intra-protein xl	500	160	0	36.01	0	C
GCMEEKPQEVQTSR-LSEITEKPPR-a6-b7	SIRT1	SIRT1	intra-protein xl	500	435	0	41.04	0	A
GCMEEKPQEVQTSR-LSEITEKPPR-a6-b7	SIRT1	SIRT1	intra-protein xl	500	435	0	38.78	0	B
GCMEEKPQEVQTSR-LSEITEKPPR-a6-b7	SIRT1	SIRT1	intra-protein xl	500	435	0	40.04	0	C
GCMEEKPQEVQTSR-NVGSSTGEKNER-a6-b9	SIRT1	SIRT1	intra-protein xl	500	532	0	34.04	0	A
GCMEEKPQEVQTSR-NVGSSTGEKNER-a6-b9	SIRT1	SIRT1	intra-protein xl	500	532	0	30.33	0	B
GCMEEKPQEVQTSR-NVGSSTGEKNER-a6-b9	SIRT1	SIRT1	intra-protein xl	500	532	0	31.32	0	C
GCMEEKPQEVQTSR-RKDINTIEDAVK-a6-b2	SIRT1	SIRT1	intra-protein xl	500	160	0.67	30.87	0	A
GCMEEKPQEVQTSR-VAKEQISR-a6-b3	SIRT1	SIRT1	intra-protein xl	500	552	0	37.45	0	A
GCMEEKPQEVQTSR-VAKEQISR-a6-b3	SIRT1	SIRT1	intra-protein xl	500	552	0	35.17	0	B
GCMEEKPQEVQTSR-VAKEQISR-a6-b3	SIRT1	SIRT1	intra-protein xl	500	552	0	35.94	0	C
GCMEEKPQEVQTSR-YKVDCEAVR-a6-b2	SIRT1	SIRT1	intra-protein xl	500	299	0	33.84	0	A
GCMEEKPQEVQTSR-YKVDCEAVR-a6-b2	SIRT1	SIRT1	intra-protein xl	500	299	0	36.68	0	B
GCMEEKPQEVQTSR-YKVDCEAVR-a6-b2	SIRT1	SIRT1	intra-protein xl	500	299	0	39.24	0	C
KDINTIEDAVK-KCWPNR-a1-b1	SIRT1	SIRT1	intra-protein xl	160	544	0	45.73	0	A
KDINTIEDAVK-KCWPNR-a1-b1	SIRT1	SIRT1	intra-protein xl	160	544	0	41.44	0	B
KDINTIEDAVK-KCWPNR-a1-b1	SIRT1	SIRT1	intra-protein xl	160	544	0	38.48	0	C
KDINTIEDAVK-LLQECKK-a1-b6	SIRT1	SIRT1	intra-protein xl	160	176	0.67	44.5	0	A
KDINTIEDAVK-LLQECKK-a1-b6	SIRT1	SIRT1	intra-protein xl	160	176	0.18	39.24	0	B
KDINTIEDAVK-LLQECKK-a1-b6	SIRT1	SIRT1	intra-protein xl	160	176	0.19	42.82	0	C
KDINTIEDAVK-LSEITEKPPR-a1-b7	SIRT1	SIRT1	intra-protein xl	160	435	0	45.43	0	A
KDINTIEDAVK-LSEITEKPPR-a1-b7	SIRT1	SIRT1	intra-protein xl	160	435	0	43.61	0	B
KDINTIEDAVK-LSEITEKPPR-a1-b7	SIRT1	SIRT1	intra-protein xl	160	435	0	41.56	0	C
KDINTIEDAVK-VAKEQISR-a1-b3	SIRT1	SIRT1	intra-protein xl	160	552	0	50.04	0	A
KDINTIEDAVK-VAKEQISR-a1-b3	SIRT1	SIRT1	intra-protein xl	160	552	0	48.11	0	B
KDINTIEDAVK-VAKEQISR-a1-b3	SIRT1	SIRT1	intra-protein xl	160	552	0	39.36	0	C
KDINTIEDAVK-YKVDCEAVR-a1-b2	SIRT1	SIRT1	intra-protein xl	160	299	0	32.25	0	A
KDINTIEDAVK-YKVDCEAVR-a1-b2	SIRT1	SIRT1	intra-protein xl	160	299	0	41.7	0	B
KDINTIEDAVK-YKVDCEAVR-a1-b2	SIRT1	SIRT1	intra-protein xl	160	299	0.29	34.35	0	C
LCCNPVKLSEITEKPPR-VAKEQISR-a14-b3	SIRT1	SIRT1	intra-protein xl	435	552	0.25	31.37	0	C
LCCNPVKLSEITEKPPR-VAKEQISR-a7-b3	SIRT1	SIRT1	intra-protein xl	428	552	0.43	41.77	0	A
LCCNPVKLSEITEKPPR-VAKEQISR-a7-b3	SIRT1	SIRT1	intra-protein xl	428	552	0.29	41.28	0	B
LCCNPVKLSEITEKPPR-VAKEQISR-a7-b3	SIRT1	SIRT1	intra-protein xl	428	552	0.25	42.29	0	C
LGGEYAKLCCNPVK-FIALSDKEGK-a7-b7	SIRT1	SIRT1	intra-protein xl	421	257	0.57	42.4	0	A
LGGEYAKLCCNPVK-FIALSDKEGK-a7-b7	SIRT1	SIRT1	intra-protein xl	421	257	0	31.42	0	B
LGGEYAKLCCNPVK-FIALSDKEGK-a7-b7	SIRT1	SIRT1	intra-protein xl	421	257	0.57	43.99	0	C
LGGEYAKLCCNPVK-LSEITEKPPR-a7-b7	SIRT1	SIRT1	intra-protein xl	421	435	0.37	38.45	0	A
LGGEYAKLCCNPVK-LSEITEKPPR-a7-b7	SIRT1	SIRT1	intra-protein xl	421	435	0.3	37.88	0	B
LGGEYAKLCCNPVK-LSEITEKPPR-a7-b7	SIRT1	SIRT1	intra-protein xl	421	435	0.29	36.97	0	C
LGGEYAKLCCNPVK-VAKEQISR-a7-b3	SIRT1	SIRT1	intra-protein xl	421	552	0	43.88	0	A
LGGEYAKLCCNPVK-VAKEQISR-a7-b3	SIRT1	SIRT1	intra-protein xl	421	552	0	37.17	0	B
LGGEYAKLCCNPVK-VAKEQISR-a7-b3	SIRT1	SIRT1	intra-protein xl	421	552	0	42.71	0	C
LGGEYAKLCCNPVK-VAKEQISRR-a7-b3	SIRT1	SIRT1	intra-protein xl	421	552	0	30.69	0	A
LLQECKK-EGKLLR-a6-b3	SIRT1	SIRT1	intra-protein xl	176	260	0.73	33.38	0	A
LLQECKK-EGKLLR-a6-b3	SIRT1	SIRT1	intra-protein xl	176	260	0.69	35.51	0	C
LSEITEKPPR-KCWPNR-a7-b1	SIRT1	SIRT1	intra-protein xl	435	544	0.32	41.77	0	A
LSEITEKPPR-KCWPNR-a7-b1	SIRT1	SIRT1	intra-protein xl	435	544	0.37	41.85	0	B
LSEITEKPPR-KCWPNR-a7-b1	SIRT1	SIRT1	intra-protein xl	435	544	0	42.69	0	C
LSEITEKPPR-LSEITEKPPR-a7-b7	SIRT1	SIRT1	intra-protein xl	435	435	0.35	33.99	0	A
LSEITEKPPR-LSEITEKPPR-a7-b7	SIRT1	SIRT1	intra-protein xl	435	435	0.37	41.61	0	B
LSEITEKPPR-LSEITEKPPR-a7-b7	SIRT1	SIRT1	intra-protein xl	435	435	0.35	37.74	0	C
LSEITEKPPR-VAKEQISR-a7-b3	SIRT1	SIRT1	intra-protein xl	435	552	0	40.1	0	A
LSEITEKPPR-VAKEQISR-a7-b3	SIRT1	SIRT1	intra-protein xl	435	552	0	40.81	0	B
LSEITEKPPR-VAKEQISR-a7-b3	SIRT1	SIRT1	intra-protein xl	435	552	0	42.13	0	C
LSEITEKPPR-VAKEQISRR-a7-b3	SIRT1	SIRT1	intra-protein xl	435	552	0	30.88	0	A
LSEITEKPPR-YKVDCEAVR-a7-b2	SIRT1	SIRT1	intra-protein xl	435	299	0	37.38	0	A
LSEITEKPPR-YKVDCEAVR-a7-b2	SIRT1	SIRT1	intra-protein xl	435	299	0	34.8	0	B
LSEITEKPPR-YKVDCEAVR-a7-b2	SIRT1	SIRT1	intra-protein xl	435	299	0	34.86	0	C
NVESIAEQMENPDLKNVGSSTGEK-GCMEEKPQEVQTSR-a15-b6	SIRT1	SIRT1	intra-protein xl	523	500	0.41	36.98	0	B
NVESIAEQMENPDLKNVGSSTGEK-GCMEEKPQEVQTSR-a15-b6	SIRT1	SIRT1	intra-protein xl	523	500	0.36	33.44	0	C
NVESIAEQMENPDLKNVGSSTGEK-KCWPNR-a15-b1	SIRT1	SIRT1	intra-protein xl	523	544	0	34.76	0	A
NVESIAEQMENPDLKNVGSSTGEK-KCWPNR-a15-b1	SIRT1	SIRT1	intra-protein xl	523	544	0	36.11	0	B
NVESIAEQMENPDLKNVGSSTGEK-KCWPNR-a15-b1	SIRT1	SIRT1	intra-protein xl	523	544	0	35.24	0	C
NVESIAEQMENPDLKNVGSSTGEK-LSEITEKPPR-a15-b7	SIRT1	SIRT1	intra-protein xl	523	435	0	30.8	0	B
NVESIAEQMENPDLKNVGSSTGEKNER-GCMEEKPQEVQTSR-a15-b6	SIRT1	SIRT1	intra-protein xl	523	500	0.27	38.74	0	A
NVESIAEQMENPDLKNVGSSTGEKNER-GCMEEKPQEVQTSR-a15-b6	SIRT1	SIRT1	intra-protein xl	523	500	0.31	30.95	0	B
NVESIAEQMENPDLKNVGSSTGEKNER-GCMEEKPQEVQTSR-a15-b6	SIRT1	SIRT1	intra-protein xl	523	500	0.4	40.76	0	C
NVESIAEQMENPDLKNVGSSTGEKNER-KCWPNR-a15-b1	SIRT1	SIRT1	intra-protein xl	523	544	0	33.07	0	C
NVESIAEQMENPDLKNVGSSTGEKNER-LSEITEKPPR-a15-b7	SIRT1	SIRT1	intra-protein xl	523	435	0.16	34.2	0	A
NVESIAEQMENPDLKNVGSSTGEKNER-LSEITEKPPR-a15-b7	SIRT1	SIRT1	intra-protein xl	523	435	0.26	32.11	0	B
NVESIAEQMENPDLKNVGSSTGEKNER-LSEITEKPPR-a15-b7	SIRT1	SIRT1	intra-protein xl	523	435	0.17	33.65	0	C
NVESIAEQMENPDLKNVGSSTGEKNER-LSEITEKPPR-a24-b7	SIRT1	SIRT1	intra-protein xl	532	435	0.13	34.59	0	A
NVESIAEQMENPDLKNVGSSTGEKNER-VAKEQISR-a15-b3	SIRT1	SIRT1	intra-protein xl	523	552	0	31.81	0	A
NVESIAEQMENPDLKNVGSSTGEKNER-VAKEQISR-a15-b3	SIRT1	SIRT1	intra-protein xl	523	552	0	36.2	0	B
NVESIAEQMENPDLKNVGSSTGEKNER-VAKEQISR-a15-b3	SIRT1	SIRT1	intra-protein xl	523	552	0.28	30.62	0	C
NVESIAEQMENPDLKNVGSSTGEK-VAKEQISR-a15-b3	SIRT1	SIRT1	intra-protein xl	523	552	0	31.72	0	A
NVESIAEQMENPDLKNVGSSTGEK-VAKEQISR-a15-b3	SIRT1	SIRT1	intra-protein xl	523	552	0	31.83	0	B
NVESIAEQMENPDLKNVGSSTGEK-VAKEQISR-a15-b3	SIRT1	SIRT1	intra-protein xl	523	552	0	34.51	0	C
NVGSSTGEKNER-KCWPNR-a9-b1	SIRT1	SIRT1	intra-protein xl	532	544	0	33.8	0	A
NVGSSTGEKNER-KCWPNR-a9-b1	SIRT1	SIRT1	intra-protein xl	532	544	0	37.82	0	B
NVGSSTGEKNER-KCWPNR-a9-b1	SIRT1	SIRT1	intra-protein xl	532	544	0	35.87	0	C
NVGSSTGEKNER-LSEITEKPPR-a9-b7	SIRT1	SIRT1	intra-protein xl	532	435	0	35.97	0	A
NVGSSTGEKNER-LSEITEKPPR-a9-b7	SIRT1	SIRT1	intra-protein xl	532	435	0	38.46	0	B
NVGSSTGEKNER-LSEITEKPPR-a9-b7	SIRT1	SIRT1	intra-protein xl	532	435	0	38.16	0	C
NVGSSTGEKNER-VAKEQISR-a9-b3	SIRT1	SIRT1	intra-protein xl	532	552	0	34.88	0	A
NVGSSTGEKNER-VAKEQISR-a9-b3	SIRT1	SIRT1	intra-protein xl	532	552	0	33.87	0	B
NVGSSTGEKNER-VAKEQISR-a9-b3	SIRT1	SIRT1	intra-protein xl	532	552	0	34.04	0	C
NVGSSTGEKNER-YKVDCEAVR-a9-b2	SIRT1	SIRT1	intra-protein xl	532	299	0	31.38	0	A
NVGSSTGEKNER-YKVDCEAVR-a9-b2	SIRT1	SIRT1	intra-protein xl	532	299	0	31.63	0	B
NVGSSTGEKNER-YKVDCEAVR-a9-b2	SIRT1	SIRT1	intra-protein xl	532	299	0	30.32	0	C
RKDINTIEDAVK-KCWPNR-a2-b1	SIRT1	SIRT1	intra-protein xl	160	544	0	37.14	0	A
RKDINTIEDAVK-KCWPNR-a2-b1	SIRT1	SIRT1	intra-protein xl	160	544	0	39.18	0	B
RKDINTIEDAVK-KCWPNR-a2-b1	SIRT1	SIRT1	intra-protein xl	160	544	0.56	34.92	0	C
RKDINTIEDAVK-LLQECKK-a2-b6	SIRT1	SIRT1	intra-protein xl	160	176	0.73	38.36	0	A
RKDINTIEDAVK-LLQECKK-a2-b6	SIRT1	SIRT1	intra-protein xl	160	176	0.71	30.16	0	B
RKDINTIEDAVK-LLQECKK-a2-b6	SIRT1	SIRT1	intra-protein xl	160	176	0.86	32.37	0	C
RKDINTIEDAVK-LSEITEKPPR-a2-b7	SIRT1	SIRT1	intra-protein xl	160	435	0	35.88	0	A
RKDINTIEDAVK-LSEITEKPPR-a2-b7	SIRT1	SIRT1	intra-protein xl	160	435	0	38.2	0	B
RKDINTIEDAVK-LSEITEKPPR-a2-b7	SIRT1	SIRT1	intra-protein xl	160	435	0	36.76	0	C
RKDINTIEDAVK-VAKEQISR-a2-b3	SIRT1	SIRT1	intra-protein xl	160	552	0.58	36.24	0	A
RKDINTIEDAVK-VAKEQISR-a2-b3	SIRT1	SIRT1	intra-protein xl	160	552	0.66	35.02	0	B
RKDINTIEDAVK-VAKEQISR-a2-b3	SIRT1	SIRT1	intra-protein xl	160	552	0.52	39.63	0	C
SNDDLDVSESKGCMEEKPQEVQTSR-LSEITEKPPR-a11-b7	SIRT1	SIRT1	intra-protein xl	494	435	0	37.96	0	A
SNDDLDVSESKGCMEEKPQEVQTSR-LSEITEKPPR-a11-b7	SIRT1	SIRT1	intra-protein xl	494	435	0.18	34.91	0	B
SNDDLDVSESKGCMEEKPQEVQTSR-LSEITEKPPR-a11-b7	SIRT1	SIRT1	intra-protein xl	494	435	0	37.2	0	C
SNDDLDVSESKGCMEEKPQEVQTSR-VAKEQISR-a11-b3	SIRT1	SIRT1	intra-protein xl	494	552	0	30.49	0	A
SNDDLDVSESKGCMEEKPQEVQTSR-VAKEQISR-a11-b3	SIRT1	SIRT1	intra-protein xl	494	552	0	34.57	0	B
SNDDLDVSESKGCMEEKPQEVQTSR-VAKEQISR-a11-b3	SIRT1	SIRT1	intra-protein xl	494	552	0	38.77	0	C
SNDDLDVSESKGCMEEKPQEVQTSR-VAKEQISR-a17-b3	SIRT1	SIRT1	intra-protein xl	500	552	0	31.94	0	A
SNDDLDVSESKGCMEEKPQEVQTSR-VAKEQISR-a17-b3	SIRT1	SIRT1	intra-protein xl	500	552	0	32.03	0	B
SNDDLDVSESKGCMEEKPQEVQTSR-VAKEQISR-a17-b3	SIRT1	SIRT1	intra-protein xl	500	552	0	32.58	0	C
SNDDLDVSESKGCMEEKPQEVQTSR-YKVDCEAVR-a11-b2	SIRT1	SIRT1	intra-protein xl	494	299	0	36.9	0	A
SNDDLDVSESKGCMEEKPQEVQTSR-YKVDCEAVR-a11-b2	SIRT1	SIRT1	intra-protein xl	494	299	0	35.05	0	B
SNDDLDVSESKGCMEEKPQEVQTSR-YKVDCEAVR-a11-b2	SIRT1	SIRT1	intra-protein xl	494	299	0	34.06	0	C
TLSDYNIQKESTLHLVLR-LIFAGKQLEDGR-a9-b6	Ub	Ub	intra-protein xl	63	48	0.66	40.94	0	A
TLSDYNIQKESTLHLVLR-LIFAGKQLEDGR-a9-b6	Ub	Ub	intra-protein xl	63	48	0.56	33.84	0	B
TLSDYNIQKESTLHLVLR-LIFAGKQLEDGR-a9-b6	Ub	Ub	intra-protein xl	63	48	0.56	33.59	0	C
VAKEQISR-KCWPNR-a3-b1	SIRT1	SIRT1	intra-protein xl	552	544	0.73	47.57	0	A
VAKEQISR-KCWPNR-a3-b1	SIRT1	SIRT1	intra-protein xl	552	544	0.78	50.78	0	B
VAKEQISR-KCWPNR-a3-b1	SIRT1	SIRT1	intra-protein xl	552	544	0.7	45.74	0	C
VAKEQISR-LLQECKK-a3-b6	SIRT1	SIRT1	intra-protein xl	552	176	0	37	0	A
VAKEQISR-LLQECKK-a3-b6	SIRT1	SIRT1	intra-protein xl	552	176	0	30.17	0	B
VAKEQISR-LLQECKK-a3-b6	SIRT1	SIRT1	intra-protein xl	552	176	0	34.94	0	C
VAKEQISRR-KCWPNR-a3-b1	SIRT1	SIRT1	intra-protein xl	552	544	0	30.84	0	B
VAKEQISRR-KCWPNR-a3-b1	SIRT1	SIRT1	intra-protein xl	552	544	0.52	32.32	0	C
VAKEQISR-VAKEQISR-a3-b3	SIRT1	SIRT1	intra-protein xl	552	552	0	37.36	0	A
VAKEQISR-VAKEQISR-a3-b3	SIRT1	SIRT1	intra-protein xl	552	552	0	36.03	0	B
VAKEQISR-VAKEQISR-a3-b3	SIRT1	SIRT1	intra-protein xl	552	552	0	37.18	0	C
YKVDCEAVR-EGKLLR-a2-b3	SIRT1	SIRT1	intra-protein xl	299	260	0	32.72	0	A
YKVDCEAVR-EGKLLR-a2-b3	SIRT1	SIRT1	intra-protein xl	299	260	0	32.99	0	C
YKVDCEAVR-VAKEQISR-a2-b3	SIRT1	SIRT1	intra-protein xl	299	552	0	42.67	0	A
YKVDCEAVR-VAKEQISR-a2-b3	SIRT1	SIRT1	intra-protein xl	299	552	0	40.87	0	B
YKVDCEAVR-VAKEQISR-a2-b3	SIRT1	SIRT1	intra-protein xl	299	552	0	45.91	0	C
